# Supplementary material for: Acoustic modulation of mechanosensitive genes and adipocyte differentiation
Source: Commun Biol. 2025 Apr 16;8:595. doi: 10.1038/s42003-025-07969-1 (PMC12003795; doi:10.1038/s42003-025-07969-1)
Supplement: Supplementary file 13 — Supplementary data [file 42003_2025_7969_MOESM13_ESM.xlsx]

## Sheet: Fig1b,d,e,f
Name	440-2h Log₂ fold change	440-2h -log10P-Value	14k-2h Log₂ fold change	14k-2h -log10P-Value	WN-2h Log₂ fold change	WN-2h -log10P-Value	440-24h Log₂ fold change	440-24h -log10P-Value	14k-24h Log₂ fold change	14k-24h -log10P-Value	WN-24h Log₂ fold change	WN-24h -log10P-Value
0610009B22Rik	0.159077	0.513677	0.0163234	0.0351627	0.0181836	0.0393747	0.0300266	0.0782107	0.0645387	0.160222	-0.0860453	0.25512
0610010F05Rik	0.0633847	0.255324	0.0191718	0.0662162	-0.0277023	0.0985104	-0.0491461	0.186807	-0.170168	0.738607	-0.113001	0.525528
0610010K14Rik	0.0242939	0.0812877	-0.0527274	0.193359	0.0573782	0.214613	-0.207378	1.19717	0.0513809	0.192297	-0.149525	0.603764
0610012G03Rik	0.0324658	0.0776775	0.0105246	0.0232226	0.0515677	0.120044	-0.284583	1.32871	-0.0674715	0.171046	-0.296868	1.29871
0610030E20Rik	-0.0658916	0.244558	-0.150909	0.711825	-0.114936	0.492223	-0.133278	0.594471	-0.106132	0.312742	-0.022038	0.0627476
1110002E22Rik	-0.138442	0.730785	-0.119937	0.59936	-0.103549	0.491999	0.0183578	0.0645821	-0.333023	2.7697	-0.0599328	0.24383
1110004F10Rik	0.0669327	0.283524	0.0687421	0.293032	0.0447335	0.175416	0.0411129	0.158934	0.0296722	0.110144	-0.0371777	0.141545
1110008P14Rik	-0.0304852	0.100419	-0.060967	0.221055	0.051022	0.18037	-0.00879822	0.0265409	0.147458	0.681332	0.085531	0.330199
1110012L19Rik	0.149301	0.342975	0.0941644	0.181063	0.0580468	0.100573	-0.0255912	0.0530991	0.229257	0.721197	0.195617	0.565471
1110032A03Rik	0.0485912	0.0552711	-0.156349	0.196692	-0.242136	0.320984	-0.283792	0.44911	0.0354228	0.0394057	0.0327702	0.0417913
1110038F14Rik	0.0100719	0.0319009	0.0887971	0.364728	0.0908291	0.3754	0.0639193	0.242832	0.04274	0.14498	0.0498883	0.181109
1110051M20Rik	0.0336732	0.0792308	0.0580319	0.145165	0.109417	0.31316	-0.293604	1.42798	-0.022828	0.053988	-0.0974347	0.257622
1110059E24Rik	0.00320015	0.0102343	0.0194677	0.0660373	0.0503954	0.190314	-0.0254621	0.0880387	-0.00332971	0.0106636	-0.0881121	0.37387
1110059G10Rik	0.0140532	0.0263628	-0.0467802	0.0865891	-0.0189983	0.0315358	-0.02267	0.0480952	0.0596627	0.135392	-0.223479	0.642749
1110065P20Rik	-0.0900556	0.268242	-0.00223165	0.00515673	-0.0493145	0.124475	0.134756	0.440048	-0.00839827	0.0176072	0.0222212	0.0536352
1190005I06Rik	0.116094	0.10102	-0.228184	0.192009	-0.136011	0.119616	-0.535934	0.568964	-0.439356	0.357676	0.0925661	0.0643632
1190007I07Rik	-0.00519731	0.00682309	-0.0136789	0.0174414	0.0598211	0.0855669	0.0646344	0.100883	-0.00927116	0.0123863	-0.0487136	0.0700543
1500011B03Rik	0.0272045	0.0325363	0.0471588	0.0567848	0.0175508	0.0210822	-0.123376	0.165809	0.0616002	0.0746032	-0.00318742	0.00386383
1600012H06Rik	-0.05928	0.222096	-0.0732739	0.286891	-0.0689673	0.266441	-0.175949	0.914826	0.00473358	0.0124583	-0.111859	0.48986
1600014C10Rik	-0.0240095	0.0737708	-0.0410341	0.112541	0.00727629	0.0185629	-0.0717277	0.257871	0.128358	0.397542	0.00921009	0.0213812
1700001O22Rik	-1.34884	0.709048	-0.440324	0.200074	-1.86295	0.981322	-1.97641	1.46151	-0.759127	0.466743	-1.69861	1.21805
1700003E16Rik	-0.137011	0.161141	-0.0809567	0.0877736	-0.00529645	0.00559591	-0.0343272	0.04067	0.390797	0.663341	0.06594	0.0817222
1700003F12Rik	0.313864	0.316728	0.628998	0.781446	0.317416	0.318391	-0.646697	0.716937	-0.307459	0.295055	-0.179256	0.157607
1700012B09Rik	0.0761076	0.190441	0.0801752	0.194151	0.0866408	0.227954	0.611657	3.30466	0.300799	0.91966	0.389208	1.29312
1700017B05Rik	-0.158845	0.833214	-0.0281429	0.09891	-0.116356	0.541882	0.0985702	0.435736	-0.0623846	0.244847	0.0621218	0.244332
1700022I11Rik	-0.204719	0.0811136	1.02822	0.571443	-0.407692	0.166944	1.23234	0.798427	0.430828	0.200126	0.539429	0.237095
1700025G04Rik	0.127202	0.432755	0.156458	0.530871	0.193779	0.739533	-0.0807949	0.223651	0.127308	0.344273	0.0876049	0.236336
1700028J19Rik	0.288618	0.238632	0.375426	0.324119	-0.113525	0.0762649	-0.207366	0.164291	0.465091	0.455601	-0.661509	0.680893
1700029J07Rik	-0.885192	1.05028	-0.434821	0.4361	-0.647128	0.690375	-0.0876227	0.0663899	-0.221811	0.181599	-0.140707	0.10777
1700030J22Rik	-0.20937	0.280663	0.0166894	0.0190768	-0.357719	0.502243	-0.0584623	0.0756562	0.103513	0.133764	0.09888	0.145047
1700030K09Rik	0.01114	0.0199623	-0.0670853	0.124246	-0.132778	0.297819	0.103515	0.206798	-0.0423363	0.0677702	0.0447181	0.0834544
1700037C18Rik	-0.17028	0.209591	0.257141	0.362525	-0.0377549	0.0420593	0.182893	0.242165	0.0283377	0.0304373	-0.138128	0.154627
1700037H04Rik	0.011002	0.0372521	0.0113757	0.0385787	0.0566987	0.225916	-0.0955407	0.432879	-0.0319617	0.117305	-0.0848669	0.371825
1700056E22Rik	0.286012	0.280665	0.46066	0.489812	-0.134421	0.108162	-0.00371864	0.00295188	0.437396	0.478605	-0.122934	0.0987585
1700066M21Rik	-0.0163434	0.0384548	-0.0458239	0.111612	-0.028575	0.0672392	-0.129119	0.489639	-0.0307596	0.072363	-0.0474784	0.122305
1700088E04Rik	0.0342769	0.0395131	-0.143782	0.176257	-0.00754001	0.00842259	-0.234343	0.343241	0.0153512	0.0163987	0.104966	0.142362
1700093K21Rik	-0.119633	0.180422	-0.0499678	0.0678718	-0.0373549	0.0500307	0.158406	0.257268	-0.00895323	0.0106294	0.278766	0.509008
1700094D03Rik	-0.191127	0.14475	-1.23548	1.29504	-0.695046	0.593896	-0.0670193	0.040898	-1.15658	1.17009	0.0501157	0.0322663
1700123O20Rik	0.07249	0.284177	-0.00379178	0.0117943	0.00364166	0.0113243	0.076879	0.302661	0.150991	0.649791	0.0415381	0.145909
1810009A15Rik	-0.0484265	0.175607	-0.0323857	0.111475	0.0670025	0.259348	0.235977	0.961831	0.0327287	0.080398	-0.0389111	0.135781
1810013L24Rik	-0.0318544	0.118761	0.010943	0.0378094	-0.0804595	0.35447	0.00382315	0.0128169	-0.0878607	0.395216	0.00318964	0.0106684
1810020O05Rik	-0.15014	0.0985794	-0.15639	0.0978409	-0.168202	0.10963	1.88077	3.41175	1.10018	1.26167	1.57446	2.06301
1810030O07Rik	-0.00785107	0.0255221	-0.0218217	0.0745372	-0.0194072	0.0657345	-0.0648267	0.258017	0.00816329	0.025452	-0.0217574	0.0749027
1810037I17Rik	0.08041	0.340881	0.117719	0.561009	0.0762604	0.319033	0.0724026	0.297365	0.147611	0.638015	0.0153361	0.0517558
1810055G02Rik	0.0191373	0.0677819	0.00960037	0.0328219	-0.00874487	0.0297916	0.11021	0.526668	-0.0104949	0.0336771	0.0301807	0.110323
1810058I24Rik	0.120953	0.586396	0.106393	0.493481	0.0713085	0.295585	-0.113004	0.52327	0.0787271	0.223385	-0.114912	0.479669
1810062G17Rik	-0.15225	0.0801645	-0.560464	0.347838	-0.0493387	0.0263004	0.461746	0.357421	-0.0480377	0.0289548	-0.178794	0.115084
2010315B03Rik	-0.14214	0.220251	-0.203088	0.326006	-0.0238393	0.0314826	-0.250021	0.46624	-0.117215	0.187711	-0.212249	0.354788
2200002D01Rik	-0.0924069	0.239039	-0.015622	0.0314344	-0.0912278	0.217397	0.201259	0.781734	0.234231	0.808098	0.154897	0.456177
2210016L21Rik	-0.0769788	0.242895	-0.0770006	0.289894	-0.119472	0.381603	-0.09024	0.29053	-0.0191459	0.0443829	0.0380529	0.10073
2210408I21Rik	-0.0221307	0.0293066	-0.00527755	0.00667402	-0.0320695	0.0445625	-0.114772	0.183698	-0.124449	0.19331	0.045888	0.0669039
2210418O10Rik	-0.328181	0.315692	0.419874	0.423553	0.38801	0.365617	-0.165051	0.447512	0.104472	0.207879	-0.20076	0.55662
2300009A05Rik	-0.183669	0.302573	-0.218349	0.359685	-0.167327	0.274385	-0.0463617	0.0607771	0.274113	0.474392	0.00380174	0.00460307
2310009B15Rik	0.0747658	0.105943	0.0954454	0.13591	0.122744	0.193291	-0.123207	0.213731	-0.138948	0.22858	-0.329231	0.67276
2310011J03Rik	-0.0158986	0.054407	0.0239502	0.0844714	0.0150847	0.0515181	0.0944478	0.415487	0.0558862	0.169282	0.00182626	0.00496045
2310022A10Rik	-0.0914527	0.28342	0.0880498	0.25093	-0.0242486	0.0691915	0.0478017	0.176594	-0.0920427	0.335431	0.0225328	0.0763357
2310022B05Rik	-0.0334265	0.12575	-0.0344844	0.130242	-0.051259	0.205405	-0.212658	1.38101	0.0876365	0.399276	-0.0429621	0.167617
2310030G06Rik	0.0863274	0.119075	0.137452	0.203713	0.221561	0.371894	0.36374	0.65542	0.14939	0.19796	0.203492	0.317702
2310033P09Rik	-0.0646102	0.17597	-0.0875267	0.237506	-0.0381854	0.097279	0.0183787	0.0480334	-0.196287	0.641307	-0.132563	0.482152
2310034G01Rik	0.0571778	0.0404387	-0.526999	0.462828	-0.600846	0.541134	-0.6158	0.546425	-0.413868	0.313279	-0.326443	0.244006
2310039H08Rik	2.09625e-05	3.04304e-05	0.0524035	0.0836018	-0.0408114	0.0621849	-0.0456084	0.0663413	0.293732	0.575395	0.0986453	0.141045
2310057M21Rik	0.00212975	0.00509486	0.00727076	0.0184284	-0.0304713	0.0735945	0.00883539	0.0216056	-0.16828	0.492823	-0.0697623	0.176055
2310061I04Rik	-0.0496754	0.179414	-0.00137229	0.00421977	-0.046569	0.166586	0.0600939	0.19643	-0.0524029	0.188134	-0.0170869	0.0474662
2410002F23Rik	-0.0714472	0.476051	-0.0646009	0.417638	-0.0824245	0.362487	0.1885	0.855705	-0.348953	2.07713	0.00333332	0.00814939
2410004B18Rik	0.0341264	0.112836	0.0180432	0.0565836	0.02735	0.0884701	-0.000927086	0.0025327	-0.154662	0.476315	-0.00479537	0.0108115
2410131K14Rik	-0.0788911	0.169794	0.0324099	0.0613368	0.0846937	0.16954	0.0710941	0.162788	-0.0470117	0.0813031	-0.189162	0.492831
2510002D24Rik	0.322924	0.633804	0.262919	0.45408	0.0876627	0.129842	0.0899958	0.139282	0.203999	0.369352	0.100024	0.158083
2510009E07Rik	-0.011145	0.0221139	0.061836	0.129779	-0.0519911	0.105846	-0.0592505	0.131385	-0.0458932	0.100056	0.0144976	0.0293743
2510039O18Rik	0.0352307	0.13383	0.0439437	0.134955	0.0421406	0.16413	-0.0324961	0.121803	0.0719876	0.310452	-0.0344368	0.129994
2610001J05Rik	0.0170806	0.0582797	0.0435369	0.163168	0.0404519	0.149987	0.0277209	0.0974081	0.0290086	0.0989275	-0.00741072	0.0242041
2610002M06Rik	-0.0125689	0.0390221	0.0835745	0.326984	-0.0377851	0.127363	-0.0491657	0.138671	0.0636975	0.186245	0.0420118	0.148112
2610008E11Rik	-0.169397	0.526553	-0.0802736	0.223628	-0.229254	0.787012	-0.246678	1.05	-0.192693	0.611776	-0.046722	0.1129
2610021A01Rik	-0.0182237	0.0467559	-0.0858938	0.259102	-0.0374319	0.0967136	0.260203	1.47021	0.127054	0.377955	0.221679	0.83931
2610044O15Rik8	-0.00940429	0.0192991	-0.112175	0.267708	-0.0970367	0.233308	-0.0955044	0.28747	-0.121841	0.320539	-0.0842331	0.234794
2610301B20Rik	0.108359	0.449332	0.00212279	0.00629074	0.0224307	0.0680774	0.0330192	0.0970345	-0.0721877	0.192488	0.0395663	0.103244
2610318N02Rik	0.0627263	0.0840095	0.12237	0.179286	0.0686633	0.0928261	0.119763	0.175874	-0.0272467	0.031256	0.156876	0.236291
2610507B11Rik	0.0451257	0.14359	0.0266094	0.0787216	0.0395961	0.126743	0.163454	0.978693	0.0858354	0.403733	0.10858	0.550271
2610528A11Rik	0.0567573	0.0306529	-1.01041	0.769359	-1.01167	0.776281	-0.684278	0.333165	2.28584	2.25282	1.12464	0.664078
2700049A03Rik	-0.085423	0.339127	-0.0596066	0.218946	-0.0773239	0.29979	0.0591314	0.221006	-0.0451951	0.145825	0.0358067	0.123927
2700062C07Rik	0.0280178	0.0744174	0.0341322	0.0866762	-0.0463794	0.132529	0.0662496	0.232282	-0.0751222	0.186275	-0.118635	0.36772
2700081O15Rik	-0.0190995	0.0651365	-0.0313497	0.111609	-0.12461	0.595785	-0.0669801	0.269355	-0.155985	0.671213	0.096124	0.426572
2700097O09Rik	-0.115202	0.235991	-0.136958	0.283631	-0.0762594	0.128839	0.0126527	0.0232084	0.324635	1.01391	0.114183	0.267966
2810004N23Rik	0.084922	0.3747	0.0349092	0.129875	0.0290333	0.105757	0.143278	0.755892	0.0528124	0.175849	0.0045389	0.0150918
2810006K23Rik	0.103691	0.212634	-0.0773166	0.159737	0.0201258	0.0351162	-0.10475	0.235432	-0.0459375	0.0888191	-0.133517	0.3185
2810021J22Rik	0.272507	0.441191	0.169532	0.245734	-0.0139169	0.0158889	-0.101559	0.151953	-0.0425252	0.0554668	-0.0796789	0.113782
2810408A11Rik	-0.10825	0.126031	0.0634454	0.0732905	0.132715	0.157559	-0.280792	0.491427	0.36742	0.660961	-0.0625839	0.0843356
2900026A02Rik	-0.051303	0.13772	-0.0739701	0.211847	-0.122439	0.378613	-0.344816	1.51537	-0.0252508	0.0522365	-0.0225975	0.0480054
3110001I22Rik	-0.00571834	0.00752939	0.156602	0.269581	0.235957	0.471647	0.132599	0.211284	-0.00296142	0.00371307	0.112139	0.172468
3110009E18Rik	-0.60161	0.992009	-0.609866	1.05621	-0.425281	0.6497	-0.0579521	0.0554006	0.00309178	0.00265288	-0.222388	0.236207
3110040N11Rik	0.0925614	0.19207	0.050858	0.0967963	-0.0366152	0.0682732	-0.085195	0.19939	-0.0494036	0.0987332	-0.216804	0.593988
3110082I17Rik	0.0830993	0.327388	0.119013	0.522124	0.0632873	0.234466	0.0953866	0.276394	-0.0973253	0.239018	-0.11406	0.301331
3300002I08Rik	0.378602	0.154986	0.25495	0.103749	0.370712	0.167704	-0.836588	0.653467	-0.623905	0.389154	-0.415301	0.27856
3830403N18Rik	0.0754152	0.313292	-0.0062665	0.0204833	0.136355	0.68379	0.0691349	0.281755	0.0748824	0.27133	0.047699	0.180899
3830406C13Rik	-0.218429	0.549513	-0.193217	0.478734	-0.218242	0.508266	-0.138712	0.363744	-0.111966	0.23997	-0.0622227	0.125039
4833420G17Rik	-0.0785069	0.174117	0.0218749	0.0410294	0.0371085	0.0694682	-0.117171	0.367782	-0.120659	0.334289	0.0148542	0.0331022
4833439L19Rik	0.0611821	0.253346	0.0457011	0.179314	0.0195731	0.0698558	0.0809539	0.35943	0.0559682	0.228426	0.029646	0.110083
4921524J17Rik	0.0479615	0.12659	0.0817665	0.295003	0.0673382	0.177648	0.207646	1.08746	0.150049	0.472894	0.0594874	0.164063
4921536K21Rik	0.000769556	0.000750222	0.13678	0.166759	0.080857	0.0895592	-0.158355	0.188082	0.0650446	0.0640844	-0.0271151	0.0260923
4930402H24Rik	0.00581096	0.0191569	-0.00478871	0.0157269	-0.0347962	0.12719	-0.122043	0.589191	-0.0776011	0.327372	0.0191707	0.0663467
4930430F08Rik	0.0567948	0.20661	-0.0221076	0.0716029	-0.0381873	0.130314	0.0715742	0.27494	0.0381014	0.13158	-0.0183428	0.0474248
4930438A08Rik	0.0318009	0.019005	0.0215101	0.0114951	0.157373	0.100728	-0.173279	0.115486	-0.405861	0.315028	0.300514	0.20761
4930453N24Rik	0.00575055	0.0183993	0.0561059	0.160687	0.0317313	0.111327	0.0122062	0.0398635	0.000438125	0.00137354	0.00653151	0.0209063
4930503L19Rik	0.0214045	0.0759903	-0.00627493	0.0210606	-0.0171748	0.0600022	-0.0592176	0.239159	-0.162352	0.898853	0.0241038	0.126715
4930522L14Rik	0.061286	0.113231	0.172683	0.398043	0.0478633	0.0847484	-0.173715	0.38318	-0.106456	0.181988	-0.108684	0.190962
4930523C07Rik	-0.0398637	0.0643555	-0.174985	0.382989	-0.0868493	0.156994	-0.00355957	0.00528216	-0.0677722	0.0957135	-0.0549199	0.0885848
4930563E22Rik	0.227606	0.16436	-0.384941	0.249468	-0.239789	0.169338	0.180714	0.132161	-0.317769	0.24749	-0.168413	0.124138
4930579G24Rik	0.00305585	0.00938158	-0.016762	0.0539229	0.0483892	0.173411	0.074518	0.285227	-0.0256165	0.073816	0.0061659	0.0161921
4931406C07Rik	-0.00383889	0.0082418	-0.00448399	0.00967391	0.0739248	0.196401	-0.101647	0.286121	-0.0110284	0.022929	-0.088413	0.195197
4931406P16Rik	0.194657	1.20355	0.0810389	0.35764	0.159197	0.893036	-0.00604343	0.0201968	-0.0201162	0.0708475	0.00921168	0.031163
4931414P19Rik	-0.30703	0.824921	-0.218356	0.53171	-0.178531	0.404912	-0.00871241	0.014481	-0.167555	0.342587	-0.182936	0.424255
4931428F04Rik	0.0326854	0.109764	-0.0534556	0.191242	-0.152576	0.723703	-0.125308	0.550944	-0.2438	1.15779	-0.140536	0.525718
4932438A13Rik	0.0342942	0.129058	0.0208513	0.0747154	0.0710398	0.304005	-0.0596192	0.245754	-0.014183	0.0497466	-0.0474934	0.187753
4933411K16Rik	-0.550934	0.314965	-0.281695	0.158937	0.0544339	0.0291082	-0.791822	0.686262	0.308622	0.231122	-0.401328	0.276195
4933427D14Rik	0.0205353	0.0442552	-0.033364	0.0839884	-0.230891	0.623603	-0.254923	0.890938	0.000176305	0.000383414	-0.241928	0.764157
4933430I17Rik	0.178713	0.146152	0.0865133	0.061506	-0.200805	0.148196	0.745445	0.848162	0.373729	0.312326	-0.0696281	0.0441461
4933434E20Rik_1	0.0864645	0.377996	-0.0188755	0.0654034	0.0613048	0.246701	-0.025036	0.0885433	-0.101932	0.465163	-0.181706	1.03776
4933434E20Rik_2	0.00040956	0.000708458	0.552464	2.18032	0.223254	0.554713	0.392331	1.33191	-0.00836197	0.0113995	0.205597	0.416257
5031410I06Rik	1.70539	0.647078	2.79267	1.60581	1.14549	0.389206	4.08177	0.977167
5031439G07Rik	-0.013469	0.0482172	0.00440856	0.0152435	0.0217605	0.0804161	-0.0656711	0.283662	-0.0324585	0.1246	-0.0967407	0.463649
5430403G16Rik	-0.365921	0.505855	-0.119751	0.136626	-0.139123	0.158876	-0.222035	0.249712	-0.225176	0.238908	-0.108072	0.105285
5730409E04Rik	-0.0126509	0.0163891	-0.17239	0.261415	-0.230332	0.397846	0.0613529	0.0803246	0.0129706	0.0159485	0.25005	0.420802
5730455P16Rik	-0.0395092	0.142611	0.0128567	0.0423931	-0.0134667	0.0444622	-0.10493	0.46907	0.0441197	0.163475	-0.0245108	0.0845957
5730480H06Rik	0.00358174	0.00621319	0.113252	0.229053	0.00987292	0.0174807	-0.170196	0.428316	0.00104582	0.00178892	-0.0948477	0.195799
5730507C01Rik	-0.322307	0.427044	0.131174	0.151467	-0.259917	0.345649	0.829732	1.45068	0.771865	1.16222	0.711026	1.085
6030458C11Rik	-0.100164	0.345062	-0.17762	0.95079	-0.279142	1.34325	-0.145588	0.70976	-0.372212	1.78752	0.00383462	0.0120567
6430548M08Rik	-0.0665456	0.130158	0.0992113	0.190956	-0.091557	0.187862	0.0335437	0.06079	-0.160458	0.405253	0.120037	0.288344
6720489N17Rik	-0.311184	0.511313	-0.0329058	0.0387818	-0.0253779	0.0303855	-0.25501	0.388231	-0.123963	0.167565	-0.214708	0.33723
8030462N17Rik	0.123918	0.592668	0.0307151	0.108722	0.0862606	0.367586	0.0557171	0.214647	0.0450038	0.14574	0.049353	0.186133
9030025P20Rik	0.13269	0.146286	0.261979	0.348629	-0.487452	0.770875	-0.291592	0.445423	-0.90514	1.87126	0.00410842	0.00477501
9030624G23Rik	0.00480835	0.00616168	-0.0418246	0.0554918	-0.0352387	0.0465578	0.122088	0.184883	0.150519	0.218526	0.229024	0.418301
9130008F23Rik	-0.199861	0.278858	-0.113766	0.14792	-0.201825	0.300051	0.148491	0.201887	-0.0727754	0.0825746	0.286769	0.481144
9130019O22Rik	0.179642	0.267417	0.20344	0.301048	0.13712	0.179546	0.237012	0.385528	0.0366955	0.0415137	0.160753	0.245131
9130023H24Rik	0.0732993	0.151446	-0.0378141	0.0758423	-0.063386	0.123534	-0.0863094	0.180829	0.0234725	0.0398669	0.0560654	0.114087
9130401M01Rik	0.00164756	0.00528262	-0.0176159	0.0598204	0.0866852	0.372458	0.10132	0.452439	0.0477171	0.131162	-0.0365107	0.131531
9330159F19Rik	-0.0904483	0.18792	-0.0188248	0.0291694	0.00991178	0.0156664	-0.136451	0.356721	-0.11518	0.243579	0.0965614	0.201632
9430015G10Rik	-0.11811	0.537214	-0.0930807	0.393587	-0.180239	0.712684	0.0237337	0.0596454	-0.263019	1.16154	0.031006	0.0855368
9430038I01Rik	0.0553548	0.067205	0.180597	0.261114	0.317165	0.542083	0.216448	0.356915	0.265374	0.414071	0.0278107	0.0348655
9530053A07Rik	0.217009	0.106074	-0.521586	0.245982	0.727323	0.465874	0.630707	0.429977	0.441701	0.324315	0.96528	0.972761
9530068E07Rik	0.0561953	0.235705	0.00498006	0.0172689	0.0457252	0.18475	-0.00483708	0.0249964	0.0789802	0.358716	0.0222325	0.0823812
9530077C05Rik	0.261403	0.356257	-0.0314471	0.0293155	0.0183809	0.0189896	0.125061	0.13948	0.330391	0.472768	0.0314162	0.0302669
9930012K11Rik	-0.0221578	0.0355365	0.125176	0.230779	0.00148129	0.00218758	0.091201	0.149055	0.112819	0.169448	0.155755	0.248218
9930021J03Rik	0.0469235	0.176736	0.00264663	0.00851935	0.0696948	0.283421	-0.0522925	0.202244	0.0226019	0.0790942	0.0636705	0.256723
9930104L06Rik	-0.0363547	0.0954024	-0.0230016	0.0532492	0.0189106	0.0434224	0.0571881	0.134893	-0.0345517	0.0766753	0.0331419	0.0742278
9930111J21Rik1	0.0127011	0.0119349	-0.090352	0.10376	0.263143	0.324136	-0.746317	2.35493	0.0218265	0.0352595	-0.184727	0.376216
9930111J21Rik2	-0.00970861	0.0115386	-0.0329836	0.0405442	-0.117184	0.175512	-0.538453	3.1008	-0.0847465	0.217622	-0.18679	0.623848
A130010J15Rik	0.102879	0.227448	-0.126078	0.265785	-0.0591816	0.108566	-0.0872324	0.201548	-0.0244843	0.0473606	-0.157898	0.385283
A430005L14Rik	-0.0865757	0.341125	-0.141479	0.649664	-0.0606935	0.221394	0.129329	0.5747	0.0614898	0.191688	0.0022983	0.00686229
A430033K04Rik	-0.144962	0.220208	0.0453548	0.0574528	0.232924	0.407515	-0.147703	0.238202	-0.300282	0.539722	-0.117286	0.183647
A4galt	0.147057	0.413545	-0.135508	0.337277	-0.121859	0.310512	-0.3367	1.40286	0.00682541	0.0127512	-0.0267967	0.0563489
A630089N07Rik	0.0693269	0.120429	-0.159804	0.314984	-0.0401228	0.0699208	0.101707	0.171957	-0.15317	0.251875	0.048358	0.0674479
A830005F24Rik	-0.86491	0.700277	-0.214949	0.139736	-0.216377	0.134862	-0.283354	0.229618	-0.100384	0.0696556	-0.118212	0.0857618
A930004D18Rik	-0.0943673	0.198786	0.00744503	0.0135427	-0.058946	0.109648	0.00708144	0.014459	0.0409496	0.0876745	0.0637219	0.128677
A930007A09Rik	-0.197481	0.24943	-0.157076	0.19149	-0.274914	0.380612	-0.159662	0.203902	-0.0603818	0.0677006	-0.233584	0.303795
A930033H14Rik	-0.321818	0.602727	-0.0206786	0.0260376	-0.362478	0.665905	-0.415972	0.882384	0.0803831	0.0898345	-0.0591478	0.064921
AA467197	0.620799	1.04614	0.26905	0.32245	0.427857	0.564998	-0.205515	0.225341	0.167891	0.156792	0.479456	0.717374
AA986860	-0.0289757	0.0289618	-0.178824	0.220774	-0.423158	0.640879	-0.482004	0.628898	-0.136556	0.149705	-0.177306	0.200059
Aaas	0.000654514	0.00218614	-0.0102172	0.0291062	-0.0316453	0.118614	0.0564302	0.230739	-0.00255566	0.00858711	0.0267085	0.0982045
Aacs	-0.0725604	0.491478	0.105479	0.504103	-0.0160667	0.0564318	0.039541	0.150373	-0.0967905	0.445048	-0.112354	0.883813
Aagab	-0.0451611	0.166812	-0.0261552	0.0906066	-0.011673	0.0384404	0.0383365	0.137572	0.0739867	0.29943	0.0188465	0.0632078
Aak1	0.0434708	0.169777	-0.0281631	0.103997	-0.0467442	0.184437	0.0531376	0.214777	-0.0261276	0.0958367	0.0609098	0.252959
Aamdc	-0.0321825	0.0378125	-0.207893	0.301218	0.0867304	0.105717	-0.0671062	0.0781439	0.120084	0.144825	-0.0029812	0.00337401
Aamp	-0.0106581	0.037092	-0.0106747	0.0371565	0.0109037	0.0379962	0.0537912	0.346163	0.060086	0.250813	0.060881	0.254695
Aar2	0.0256012	0.0786666	0.017325	0.0463736	0.0795513	0.327373	0.0404726	0.146495	0.00102836	0.00287567	-0.09848	0.427116
Aars	-0.0468343	0.117557	0.0220284	0.0504986	-0.0262941	0.0625154	0.0514132	0.215024	-0.125994	0.67603	-0.10062	0.497991
Aars2	-0.172952	0.719415	-0.07785	0.295025	-0.0678115	0.24944	-0.0583119	0.211843	-0.0508879	0.181066	-0.116646	0.416874
Aarsd1	0.0186397	0.0450715	0.058261	0.179899	0.234186	0.960574	-0.0747259	0.213083	-0.0133528	0.0426234	-0.0545489	0.198932
Aasdh	-0.140807	0.266882	0.0109889	0.0169022	-0.0808142	0.135656	-0.0429768	0.0679531	-0.0931761	0.135118	-0.158811	0.266802
Aasdhppt	0.0262885	0.088213	0.113784	0.50494	0.153773	0.764923	0.219394	1.28381	0.0996055	0.319963	0.134026	0.62601
Aatf	0.0655211	0.429264	0.0213835	0.11288	0.0152469	0.0532629	0.0338591	0.126103	-0.140792	0.517054	-0.0941788	0.428788
Abca2	0.00191438	0.00578228	-0.0856929	0.337592	-0.0729615	0.276759	-0.135442	0.631344	-0.0221009	0.0588667	-0.102821	0.437483
Abca3	-0.103172	0.264735	-0.0776165	0.176767	-0.0159696	0.0326488	-0.468889	2.18123	-0.0690019	0.157707	-0.132166	0.351615
Abca4	-0.211139	0.159331	-0.646961	0.657604	-0.420371	0.375006	-0.667636	0.633287	-0.374394	0.289846	-0.318862	0.240071
Abca5	0.0214249	0.070337	0.0740448	0.289252	0.00871712	0.0273928	-0.178188	0.948515	-0.0937235	0.296788	-0.0118968	0.0385308
Abca7	-0.0800808	0.351232	-0.0925965	0.42294	-0.103867	0.491556	-0.15873	0.883	-0.186643	0.706493	-0.0606496	0.249387
Abca8a	-0.495931	0.197408	-4.31452	1.1256	-0.258167	0.109744	-1.53839	1.51139	-0.260402	0.1707	-0.488111	0.387979
Abca8b	0.454313	0.552213	0.2322	0.222906	0.422249	0.504352	-0.413256	0.552061	-0.817316	0.964531	-0.147901	0.153073
Abcb10	-0.0571409	0.222435	-0.0370902	0.135019	-0.0877156	0.376665	-0.0274194	0.0959269	-0.0652977	0.243762	-0.0387925	0.141136
Abcb11	-0.367748	0.378859	-0.0207055	0.0158249	-0.244285	0.201306	-0.490502	0.53676	-0.248858	0.200623	-0.799006	0.972903
Abcb1b	0.0843044	0.270183	-0.0158501	0.0505526	0.103144	0.43609	0.306132	1.50448	-0.064318	0.142907	-0.0167519	0.0392796
Abcb6	-0.0484785	0.18428	-0.0269811	0.0952933	0.0717733	0.295947	-0.0889946	0.387453	-0.04924	0.188667	-0.148901	0.773511
Abcb7	0.105791	0.479646	0.00365865	0.0117663	0.0230306	0.0794236	-0.0259563	0.0900121	-0.160448	0.780888	-0.0640488	0.252317
Abcb8	0.0450364	0.127276	0.0681883	0.196382	0.0254375	0.0631501	-0.0535911	0.156945	-0.16523	0.596193	-0.0109878	0.0308024
Abcc1	-0.0326734	0.124658	-0.0675431	0.29154	-0.0407303	0.160019	0.146706	0.821724	0.216608	1.4719	0.123515	0.645043
Abcc10	-0.0362323	0.0556011	-0.104722	0.165948	-0.316164	0.630895	-0.227702	0.44691	-0.0648797	0.0932406	0.0678531	0.0976533
Abcc4	0.0908641	0.397676	0.00991445	0.0329202	0.0506247	0.194114	0.211733	1.03374	-0.0106592	0.0232027	0.00606481	0.0142908
Abcc5	-0.0904599	0.420065	-0.0318338	0.185756	-0.0846522	0.385731	-0.0200487	0.0724875	-0.138303	0.741157	-0.015512	0.055148
Abcd1	-0.0862283	0.192631	-0.00690924	0.0127848	-0.215804	0.55323	-0.162736	0.530278	0.00743203	0.0149762	-0.0128297	0.0286568
Abcd2	-0.115822	0.108248	-0.220669	0.256279	-0.00882586	0.00832031	0.0495614	0.0607695	0.117666	0.137483	0.0296245	0.0347694
Abcd3	0.010111	0.032956	-0.093514	0.293094	0.0217282	0.0738316	-0.00880916	0.0284862	-0.0751422	0.30351	0.0314338	0.110188
Abcd4	-0.000930299	0.00296862	0.0139495	0.0466919	-0.0480653	0.180802	-0.168743	0.928754	-0.0303921	0.109468	-0.0620061	0.248431
Abce1	0.0522356	0.164106	0.00525669	0.0143409	0.0453588	0.140612	0.152874	0.885641	-0.0226781	0.0773629	-0.0024197	0.00837616
Abcf1	-0.0200785	0.0740559	-0.00859002	0.0303215	0.00145944	0.00501066	0.038213	0.150683	-0.0615555	0.26381	-0.0221699	0.0823244
Abcf2	0.0622979	0.265941	0.0673966	0.292873	0.0844703	0.389001	0.161071	0.938011	0.00912327	0.0220435	0.0140272	0.0500961
Abcf3	0.0251708	0.131267	0.0121315	0.0412891	0.0543686	0.215096	0.0870818	0.383659	-0.0221118	0.0779604	0.01119	0.0379104
Abcg2	0.015256	0.0526276	-0.00308395	0.0101683	0.0897097	0.400197	-0.118789	0.569962	0.0866036	0.379016	-0.022665	0.0795541
Abcg4	-0.0405142	0.0237839	-0.0490244	0.0265416	0.0991354	0.0612819	-0.807913	0.611116	-0.705992	0.5101	0.0728849	0.042537
Abhd1	0.0609905	0.120247	0.00857888	0.0149248	0.021678	0.0369722	-0.0656411	0.177121	-0.0945968	0.228862	-0.118638	0.268956
Abhd10	-0.0613638	0.174137	0.0246145	0.0608594	-0.137428	0.466182	0.0900103	0.273497	0.0846876	0.220242	0.0942341	0.285679
Abhd11	-0.0652635	0.187634	0.0226983	0.0615759	0.033546	0.0850628	-0.13004	0.566953	-0.250042	1.15005	-0.182751	0.643537
Abhd12	0.0727271	0.309472	0.0310406	0.170246	0.080252	0.554976	-0.0300016	0.109344	-0.0787171	0.338841	-0.027972	0.101228
Abhd13	-0.0389011	0.142978	0.000182155	0.00058385	0.0137133	0.046193	-0.0136299	0.0458167	-0.0717222	0.248857	-0.0680605	0.275428
Abhd14a	-0.0538883	0.0999634	-0.0462699	0.0912589	-0.156824	0.363195	-0.121252	0.271059	-0.0479509	0.0845242	-0.253765	0.625682
Abhd14b	-0.0991179	0.198797	-0.151136	0.323176	-0.148577	0.342234	-0.155353	0.311123	-0.0704749	0.100455	0.0604451	0.0980762
Abhd15	0.279521	0.381375	-0.119685	0.135502	0.0800997	0.0896324	-0.182375	0.187201	-0.29242	0.318809	-0.0505368	0.0444361
Abhd16a	-0.019021	0.0610696	0.102541	0.342288	0.00367678	0.0116395	-0.113535	0.501473	-0.0338412	0.0995128	-0.0550161	0.203721
Abhd17a	-0.00705421	0.0240041	-0.00112609	0.00374765	0.0909701	0.416014	0.0816167	0.361348	0.0787027	0.345387	0.0341094	0.128152
Abhd17b	0.0995346	0.448191	0.0839703	0.359996	0.0993051	0.446945	0.0182371	0.0624832	0.00310621	0.00946935	-0.00720538	0.02371
Abhd17c	0.0432941	0.161155	0.0357155	0.129529	0.0126052	0.0421036	-0.0462848	0.173297	-0.0722443	0.231268	-0.0676354	0.271714
Abhd18	-0.154183	0.183183	-0.100508	0.116908	-0.0867921	0.0955284	-0.341457	0.598726	0.730114	1.76542	0.380001	0.732399
Abhd2	0.042258	0.168429	-0.026052	0.0977757	-0.00612603	0.0213162	-0.00866656	0.030391	-0.121851	0.631952	-0.0290303	0.109929
Abhd3	-0.188798	0.179404	-0.166349	0.14903	-0.294645	0.289163	-0.123377	0.120817	-0.0683011	0.0618511	-0.111067	0.101182
Abhd4	0.042054	0.109417	0.103607	0.30451	-0.0597879	0.182422	-0.0831558	0.265127	-0.0199918	0.0490798	-0.0325547	0.085133
Abhd5	0.075612	0.318691	0.0813271	0.349329	0.0663263	0.271137	0.0555179	0.217771	-0.0313414	0.112987	-0.0767798	0.321863
Abhd6	0.0125792	0.0391216	-0.0188144	0.0596842	-0.00653688	0.0199086	-0.0429329	0.150025	0.0447181	0.158149	-0.0651412	0.210366
Abhd8	0.0145122	0.050094	0.0213521	0.0755948	0.00574473	0.0191962	-0.00231421	0.00528025	0.052357	0.140584	0.0142267	0.0337151
Abi1	0.0494149	0.20013	0.0553957	0.229179	0.0285922	0.107374	0.0289168	0.108442	0.0892238	0.413268	0.0833126	0.378217
Abi2	-0.0104394	0.0292521	-0.121017	0.38782	-0.0570582	0.218229	-0.0320375	0.113004	0.0570179	0.219802	0.0764566	0.313735
Abitram	0.0411769	0.152643	-0.00632577	0.0207045	-0.0184999	0.0632481	0.167935	0.916241	0.024813	0.0707861	0.103916	0.470608
Abl1	-0.0680517	0.294946	-0.0169973	0.0613215	-0.0272244	0.102041	0.0650854	0.279429	0.0125991	0.0447013	0.00925921	0.0324222
Abl2	0.00121069	0.00413782	0.0483203	0.197136	0.0337791	0.130693	0.140393	0.773204	-0.097492	0.468881	-0.00269141	0.00923334
Ablim1	0.0459166	0.105323	0.0167985	0.033532	-0.000481727	0.000947859	-0.0853151	0.151305	-0.0925482	0.155424	-0.00558077	0.00874333
Ablim3	-0.0383261	0.03211	-0.190347	0.209155	-0.548876	0.737132	0.341402	0.310294	0.0201404	0.0140482	0.369745	0.371717
Abr	0.044237	0.130244	-0.0103052	0.0276133	0.0152359	0.0390804	-0.103665	0.509799	-0.0801707	0.365161	-0.0375374	0.147186
Abracl	0.0386083	0.0999429	0.0312276	0.0768657	0.0428786	0.106352	-0.0233466	0.0847358	0.155273	0.869411	0.0420104	0.163314
Abraxas1	-0.100036	0.234686	-0.0624064	0.126379	-0.209858	0.527532	0.0715054	0.183827	-0.04919	0.106281	0.0166799	0.0332911
Abraxas2	0.128262	0.592965	0.0792926	0.31648	0.0130117	0.0416832	-0.0133405	0.0428166	-0.0290212	0.0983837	-0.036796	0.127779
Abt1	0.023134	0.0760209	0.0532741	0.193657	0.0435135	0.153178	0.1614	0.783993	0.0622341	0.154013	0.0921881	0.279502
Abtb1	-0.21493	0.521334	-0.0898594	0.18833	-0.298925	0.81726	-0.218215	0.554479	-0.0975125	0.185305	-0.107299	0.248857
Abtb2	-0.0830078	0.322752	-0.0790004	0.235361	-0.0716567	0.26951	-0.0663459	0.183597	0.0937668	0.259487	0.0164081	0.0399457
AC159819.1	0.0224536	0.0834333	0.0769197	0.347611	0.110406	0.557134	0.204438	1.3518	0.135099	0.734563	0.0814907	0.373178
AC166256.1	0.168025	0.0862337	0.40316	0.295361	-0.442664	0.250035	0.978177	0.837967	0.304497	0.202875	0.760797	0.63637
Acaa1a	-0.0636751	0.167302	-0.0647467	0.169172	-0.0464485	0.124311	-0.0701309	0.273251	0.0150537	0.0404501	-0.0503237	0.184216
Acaa1b	-0.224421	0.289364	-0.324276	0.452412	-0.199136	0.254891	0.142599	0.16766	-0.463744	0.646894	0.234513	0.332315
Acaa2	0.069821	0.281989	0.100908	0.450096	0.0369507	0.133628	-0.0673398	0.273458	0.114616	0.544009	0.0399206	0.148276
Acaca	-0.013978	0.0500543	-0.0339314	0.130924	-0.0108281	0.0383138	-0.0726668	0.320965	-0.174138	0.767716	-0.13439	0.722993
Acad10	0.0328611	0.0630489	0.0537118	0.0939476	-0.00114971	0.00180403	-0.153419	0.381182	0.0364984	0.0623448	-0.0357381	0.0632972
Acad11	-0.106927	0.188227	-0.151002	0.280774	-0.144034	0.253005	-0.21123	0.541115	-0.108639	0.209194	-0.0553648	0.107761
Acad12	0.0817723	0.104486	0.092838	0.118578	-0.163068	0.215226	-0.265344	0.403588	-0.0216418	0.0249377	-0.23164	0.30813
Acad8	-0.0765963	0.217576	-0.0513338	0.130766	-0.0293662	0.0694096	-0.0881868	0.336614	-0.0473795	0.128344	-0.00323987	0.00776574
Acad9	0.00142925	0.00659938	0.021062	0.0740977	0.0745718	0.491546	0.0374331	0.139681	0.0383456	0.143696	-0.0725187	0.304128
Acadl	-0.0352408	0.135063	0.019358	0.0700233	-0.014007	0.0496384	-0.0161695	0.057888	-0.0219354	0.080282	0.0145217	0.0516873
Acadm	0.0028253	0.00932301	-0.0193782	0.0679542	-0.0552504	0.219673	0.0703106	0.295951	0.161867	0.904001	0.0501495	0.300317
Acads	-0.0525561	0.164833	-0.0157064	0.045985	-0.0201801	0.0674238	-0.0658227	0.259306	-0.00436427	0.0139834	-0.024592	0.0844938
Acadsb	0.126267	0.55838	0.144015	0.669624	0.1291	0.575774	0.133732	0.458258	0.211881	0.767618	0.130772	0.455568
Acadvl	0.0104632	0.0321002	-0.010483	0.0291408	0.0226073	0.065599	0.0456354	0.180157	0.180667	1.08969	0.0952966	0.445356
Acap1	-0.366425	0.426191	-0.266626	0.291364	-0.759707	1.04707	0.105788	0.108616	1.09174	2.02818	0.365513	0.426483
Acap2	0.0173904	0.0622348	0.0107092	0.037374	0.011707	0.0410105	-0.0746884	0.326866	0.0021088	0.0071189	0.0100904	0.0351034
Acap3	0.0260914	0.0946866	0.0519037	0.206549	-0.0290609	0.158623	-0.0437344	0.167462	-0.261707	1.85569	-0.142739	0.746807
Acat1	-0.000851793	0.00391213	0.0819374	0.556221	0.0491764	0.190938	-0.135976	0.695095	0.00147173	0.00388086	-0.0814622	0.275253
Acat2	-0.0565318	0.234294	0.0455618	0.181887	0.0169203	0.0607865	-0.0404896	0.158227	-0.143824	0.786491	-0.290166	2.29797
Acat3	-0.446126	0.306319	0.428878	0.344794	0.342395	0.231599	0.572309	0.387632	0.113789	0.0634766	0.532104	0.326448
Acbd3	0.0367721	0.138616	-0.0131185	0.0659468	0.00764978	0.0373906	0.0146635	0.0510149	0.0190253	0.0673225	0.0774394	0.336067
Acbd4	-0.233634	0.920502	-0.112206	0.352849	-0.117879	0.324168	-0.116077	0.333303	0.0188471	0.0431544	-0.00907536	0.0210027
Acbd5	0.0127676	0.0435303	-0.0252938	0.0901861	-0.0547331	0.216128	0.0405872	0.15345	0.0533886	0.211278	0.0176079	0.0612978
Acbd6	0.0645039	0.254446	-0.0524845	0.19825	-0.00846459	0.0275077	0.0767153	0.314354	0.0937594	0.406199	-0.00927137	0.0301696
Accs	-0.176509	0.286074	-0.192581	0.305623	-0.0309154	0.0411838	0.0128629	0.0187041	-0.0710556	0.103922	-0.167203	0.254918
Acd	-0.0557231	0.20379	0.0250586	0.0832069	-0.0183332	0.0593928	-0.0228141	0.0744388	-0.0253833	0.078772	-0.0383435	0.131658
Ace	-0.182416	0.122049	0.0724481	0.0389466	0.252871	0.187198	-1.17111	0.902082	-0.166868	0.116467	-0.0127336	0.00818816
Acer3	0.124753	0.560384	0.00784516	0.0243272	0.00134739	0.0040845	0.00565509	0.0172508	-0.0314913	0.104784	-0.0658985	0.204703
Ache	0.757833	0.203315	0.752272	0.202524	0.750989	0.202118	-1.29491	0.425781	2.58967	1.74763	1.46997	0.758323
Acin1	-0.0122543	0.0438759	-0.0083841	0.0295758	-0.0394771	0.156538	0.0771546	0.349375	-0.104268	0.515908	0.0122464	0.0438167
Ackr3	0.0154389	0.0545268	-0.0101561	0.0260787	0.0737444	0.320596	-0.134713	0.711192	0.210323	1.2438	0.0441314	0.173893
Acly	-0.0464866	0.14291	-0.00228868	0.00620471	-0.00285912	0.00769374	0.0890916	0.423501	-0.0281245	0.107654	-0.0730321	0.328517
Aco1	-0.0828112	0.370109	-0.0308642	0.098704	-0.0896746	0.409885	0.00329234	0.0159803	-0.114537	0.56327	-0.00863304	0.0295917
Aco2	0.0202233	0.0584544	0.00283159	0.00771415	0.0196526	0.0558742	-0.0397138	0.158769	-0.0051546	0.0180757	-0.0605221	0.2608
Acot1	-1.56689	1.31136	0.0276788	0.0161251	-0.404148	0.27946	-0.623381	0.340921	0.00602543	0.00285093	0.592798	0.392469
Acot11	-0.125028	0.0998145	-0.709977	0.72682	-0.420408	0.39883	-0.0451168	0.0344105	0.245377	0.205594	0.104508	0.0805102
Acot13	-0.0356425	0.078947	0.0789552	0.21056	-0.0475743	0.112049	-0.373225	1.63072	-0.338794	1.36935	-0.464754	2.15839
Acot2	0.138233	0.228161	0.148284	0.26209	0.0508162	0.085562	-0.112843	0.32187	0.0171509	0.0351151	-0.115053	0.27989
Acot7	0.0122964	0.0441013	0.052955	0.22094	0.042603	0.17122	0.0882284	0.70872	0.0610333	0.262001	-0.0120128	0.0430164
Acot8	-0.116176	0.270237	-0.157797	0.386631	0.00822974	0.0149055	0.0143882	0.0338401	0.0378285	0.0798953	-0.0401722	0.0787091
Acot9	0.0255036	0.0952832	0.0579657	0.243672	0.0262767	0.098462	0.107867	0.535724	0.151138	0.857141	0.069791	0.305553
Acox1	0.00440433	0.0149778	0.0263922	0.0975076	-0.00945898	0.0327893	-0.0647851	0.271926	-0.0915478	0.420065	-0.0404815	0.156209
Acox3	0.0765093	0.167931	-0.0132668	0.0238313	0.0138398	0.0247927	-0.339772	1.37593	-0.0175979	0.0317317	-0.0349506	0.0780055
Acp1	0.0274725	0.101658	0.0342223	0.129816	0.0873782	0.398388	0.0108025	0.0375342	0.0214189	0.0774938	-0.0176443	0.0628791
Acp2	-0.0366405	0.12722	-0.105761	0.454602	-0.0478853	0.172511	-0.0705811	0.272426	-0.0430122	0.119975	0.00512892	0.0159943
Acp6	-0.0237945	0.0430359	0.0845161	0.163925	-0.0577015	0.100774	-0.0428899	0.115704	0.0297622	0.0672713	0.0264222	0.0663425
Acpp	0.361219	0.439451	0.253142	0.305621	0.151742	0.159292	0.0978644	0.110674	0.150745	0.167582	0.19666	0.24233
Acrbp	0.0271239	0.0268741	0.0354839	0.0364095	-0.454094	0.618603	-0.374052	0.475002	-0.465335	0.530447	-0.100356	0.102728
Acsbg1	0.0663176	0.273845	0.088557	0.393575	0.0614703	0.249752	0.134894	0.686968	0.193655	0.921811	0.175122	0.9999
Acsf2	-0.197999	0.321103	-0.269019	0.456305	-0.234673	0.409265	-0.781112	2.46309	-0.242045	0.436594	-0.340335	0.663381
Acsf3	-0.0754369	0.156112	-0.090211	0.184627	0.0632333	0.111923	-0.121758	0.371597	-0.127061	0.329607	-0.140061	0.353833
Acsl1	0.00149288	0.00374731	0.0212864	0.0515687	-0.0781603	0.21896	-0.0049632	0.0155024	0.00521418	0.013139	-0.0538837	0.198115
Acsl3	0.107054	0.510556	0.0842539	0.373567	0.0929974	0.424203	-0.0250148	0.0906863	0.096751	0.38017	0.0116563	0.0402561
Acsl4	0.0648622	0.280395	0.0228456	0.0848108	0.00874929	0.0307788	0.0371831	0.230774	0.00653786	0.0228663	0.0408334	0.162495
Acsl5	0.0293707	0.112028	0.0376035	0.147881	0.0453716	0.183558	0.0866955	0.40402	0.00175765	0.00524043	0.0243156	0.0908219
Acsl6	-0.191013	0.17186	-0.431845	0.407105	-0.303846	0.269209	0.189276	0.170468	0.270866	0.245966	0.185124	0.152723
Acss2	-0.0350723	0.0595544	0.134235	0.277297	-0.0914909	0.189486	-0.170325	0.553988	0.132276	0.332772	-0.0653506	0.157626
Acta1	-0.0469511	0.0346283	-0.145524	0.113808	-0.134207	0.108635	0.0837299	0.0957307	0.0136424	0.0133779	0.0145403	0.0162975
Acta2	-0.0983792	0.101251	-0.0595522	0.0582878	0.0171823	0.015993	-0.263114	0.830285	0.119378	0.304887	-0.0358809	0.0853378
Actb	-0.0589137	0.14906	-0.0511829	0.127183	-0.0619798	0.158251	-0.0229813	0.0871993	-0.0577622	0.249341	-0.0540985	0.230465
Actc1	-0.0990517	0.0651397	-0.0435569	0.0281493	-0.238016	0.184652	0.18526	0.118151	-0.0913134	0.0533969	-0.164484	0.0942084
Actg1	0.000447064	0.00102966	0.00839092	0.0197566	0.0221496	0.0538587	0.0188783	0.070543	0.0516	0.217965	-0.0358874	0.14306
Actg2	0.0202643	0.0153913	-0.0966886	0.071583	-0.0909811	0.0719612	-0.027115	0.023738	0.241978	0.250486	0.300412	0.281254
Actl6a	-0.0171886	0.061241	0.0326632	0.123301	0.0406997	0.158172	0.0447844	0.176101	-0.0320904	0.120512	-0.0748882	0.326022
Actn1	-0.0562006	0.120875	-0.0604415	0.132076	-0.0281002	0.0574183	-0.0346964	0.136864	-0.00504507	0.0177642	-0.0136352	0.0496457
Actn3	-0.149306	0.278497	-0.107743	0.180986	-0.169504	0.358662	-0.221063	0.361424	0.00195316	0.00251246	-0.0730494	0.0960796
Actn4	-0.0156985	0.0373561	-0.0145647	0.0347652	-0.0018806	0.00427284	0.0022027	0.00767009	-0.039011	0.156417	-0.00290791	0.010154
Actr10	0.0833171	0.375404	0.0379443	0.146112	0.0701736	0.302559	0.0728982	0.512248	0.11023	0.54251	0.0107962	0.0376129
Actr1a	0.0249823	0.094332	0.0321325	0.124639	0.036994	0.14611	0.00587196	0.0310249	0.0341633	0.13343	-0.0233673	0.13627
Actr1b	0.0160642	0.0577482	0.0614922	0.260854	0.0595589	0.250948	0.0974816	0.466029	0.0684287	0.297001	0.0455166	0.182186
Actr2	0.0465545	0.119129	0.0354615	0.0870407	0.0380575	0.0946822	0.0271366	0.103714	0.0344909	0.13553	0.0113404	0.0407968
Actr3	0.059402	0.167813	0.0510133	0.134204	0.0554361	0.148633	0.0130651	0.0724619	0.0662104	0.291294	0.00858032	0.0304929
Actr3b	0.145953	0.168185	0.345228	0.497621	0.34366	0.495674	-0.0700609	0.0701457	-0.0175862	0.0163323	0.192606	0.203422
Actr5	-0.103091	0.281193	-0.105862	0.28178	-0.0731783	0.186701	0.0681326	0.172859	-0.0680664	0.155657	-0.0571119	0.130619
Actr6	0.121655	0.400787	0.0347853	0.0900337	0.132228	0.424044	0.0381747	0.104393	0.0880451	0.238569	0.093718	0.269039
Actr8	-0.00976209	0.0317869	0.0173427	0.0580753	0.00279339	0.00887696	0.103225	0.457723	0.0694188	0.277116	0.0501581	0.187606
Acvr1	0.0618334	0.177303	-0.0123618	0.0291301	-0.0013639	0.00349487	-0.0416179	0.159486	-0.0267392	0.0972749	0.0347385	0.130122
Acvr1b	0.0293065	0.0683477	-0.017055	0.0371173	0.0729233	0.181952	-0.0624152	0.169566	0.12802	0.35924	0.109726	0.340525
Acvr2a	-0.055845	0.205108	0.0232353	0.0769404	-0.108877	0.469158	-0.10397	0.439253	-0.000885274	0.00270485	-0.0310791	0.104973
Acvr2b	-0.218548	0.260183	-0.105626	0.119382	-0.16623	0.182463	0.382632	0.689346	0.0434467	0.0486084	0.034122	0.0385881
Acy1	-0.0226463	0.0513139	-0.00357089	0.00776608	0.0432082	0.106483	0.0874023	0.249387	-0.187057	0.551963	-0.14803	0.378227
Acy3	7.59564e-05	7.16472e-05	-0.0521554	0.0453742	-0.0494923	0.0451773	-0.146201	0.164604	-0.0697676	0.0695258	0.0587006	0.0560696
Acyp1	-0.160161	0.353311	-0.159996	0.335315	-0.115153	0.218307	-0.148718	0.36467	0.0234837	0.0445382	-0.0627728	0.111267
Acyp2	0.123022	0.202138	-0.0737555	0.104253	-0.0217122	0.029244	0.0574382	0.0831009	-0.0356084	0.0477681	-0.092555	0.138444
Ada	-0.0418756	0.0783072	0.148063	0.342054	0.0280611	0.048816	0.178813	0.496239	0.184065	0.437646	0.138981	0.317785
Adal	-0.0457473	0.0880115	-0.054152	0.111759	-0.244374	0.67686	0.157404	0.355526	-0.0960013	0.154025	0.0602232	0.104546
Adam10	0.0496243	0.202052	-0.00327008	0.011202	0.049867	0.203232	-0.0705294	0.308998	-0.0265112	0.0819028	-0.00639653	0.0222059
Adam11	-0.213314	0.209999	-0.770633	1.03639	-0.0602343	0.0478514	-0.183564	0.151288	-0.0215775	0.0167721	0.0634105	0.0471422
Adam12	0.0528804	0.0617088	-0.017345	0.0182866	-0.148515	0.178052	0.0998384	0.0968214	0.25065	0.259923	0.0412014	0.0403427
Adam15	-0.0553204	0.223567	-0.00543425	0.0183575	0.00800583	0.0273132	-0.00982432	0.033666	-0.0137117	0.0477067	0.0213499	0.0764026
Adam17	0.0520884	0.211455	0.0394385	0.153054	0.00870665	0.0301457	-0.0030574	0.0103988	0.0443676	0.176122	0.0590444	0.24677
Adam19	0.0522387	0.126187	-0.0914734	0.235892	-0.01893	0.0437833	-0.0413657	0.157897	0.113592	0.552427	0.0978867	0.45274
Adam1a	-0.276239	0.510268	-0.278159	0.517724	-0.535994	1.35359	-0.205006	0.335093	-0.7958	1.92218	-0.115677	0.167253
Adam22	-0.158116	0.0757152	-0.0490828	0.02392	0.242152	0.146914	1.10612	0.991783	0.870444	0.613273	0.883526	0.632417
Adam5	0.337098	0.221673	-0.560536	0.328809	0.0544826	0.0304109	-0.932651	0.881994	-0.547068	0.4735	0.137199	0.0984107
Adam8	-0.11318	0.392542	-0.0208784	0.0487462	-0.0378834	0.101199	0.0443835	0.103032	-0.057805	0.127821	-0.0139334	0.0273075
Adam9	0.000751338	0.00208774	-0.00180889	0.00522829	0.0127328	0.0374245	-0.0420748	0.266899	-0.025321	0.0950345	0.00249313	0.00857361
Adamts1	-0.0185338	0.0441652	-0.0140146	0.0348544	-0.0577192	0.160974	0.226409	1.10684	0.107626	0.345914	0.0739397	0.217647
Adamts10	-0.27922	0.709004	-0.30207	0.864682	0.000662581	0.00112876	-0.282901	0.718195	-0.32276	0.683062	0.0761486	0.147172
Adamts14	-0.214825	0.581997	-0.154872	0.370274	-0.128937	0.278075	0.0295103	0.108565	0.0648	0.270123	0.12503	0.632109
Adamts2	0.107703	0.0718789	-0.0972275	0.0644685	-0.0411947	0.0260972	-0.302555	0.213706	0.59412	0.549476	0.29041	0.230467
Adamts4	-0.0477999	0.0881639	-0.0325726	0.059106	-0.0720876	0.144231	-0.0309713	0.0730019	0.101905	0.274251	0.101568	0.264762
Adamts5	-0.209003	0.345826	0.0799444	0.109552	-0.36996	0.648026	-0.254731	0.410645	-0.312711	0.527474	-0.131847	0.161887
Adamts6	-0.0300878	0.10985	0.0198009	0.0697428	-0.0029552	0.013909	0.0524804	0.209164	0.103402	0.488428	0.15197	0.83042
Adamts7	-0.207696	1.24408	-0.164517	0.882513	-0.143371	0.725896	-0.0983452	0.368202	0.0049856	0.0109916	-0.0130638	0.0321252
Adamtsl1	-0.448325	0.241161	-0.313368	0.158706	-0.175012	0.088975	1.83536	1.97814	1.19132	0.911013	1.65162	1.64261
Adamtsl3	0.12798	0.121042	0.11029	0.0935514	0.167845	0.15721	-0.251594	0.244082	0.174819	0.163217	-0.170581	0.165304
Adamtsl4	-0.12074	0.379263	-0.0916386	0.290305	-0.154759	0.562369	-0.00974886	0.0235441	-0.0215559	0.047603	-0.000593761	0.00145676
Adamtsl5	-0.105	0.502551	-0.0550017	0.223393	-0.113929	0.560657	-0.222731	1.44916	-0.480336	3.38531	-0.272084	1.98704
Adar	-0.0156715	0.0537043	-0.037018	0.136841	-0.0379668	0.140806	-0.0374904	0.13838	-0.175977	0.990349	-0.113886	0.537609
Adarb1	-0.109367	0.412864	-0.0820326	0.262946	-0.10877	0.360432	0.153988	0.822133	0.0505327	0.195461	0.0877979	0.383938
Adat1	-0.0992234	0.238874	-0.0925205	0.208803	-0.102154	0.211957	-0.0386389	0.0775709	-0.118041	0.248312	0.0555983	0.107012
Adat2	0.0542193	0.126326	0.0546482	0.122259	0.137786	0.388514	0.0954192	0.258143	0.0729499	0.17498	0.0556034	0.140056
Adat3	0.199163	0.490804	0.212401	0.517446	0.246842	0.622956	0.184618	0.388635	0.122283	0.208495	0.0658062	0.105882
Adck1	0.0202714	0.0651475	0.00128248	0.00386237	-0.0491259	0.172969	0.0567452	0.206061	-0.0769464	0.245363	-0.115485	0.380116
Adck2	-0.105124	0.233428	-0.118524	0.271235	-0.235578	0.543178	-0.210073	0.729431	-0.0675524	0.163558	-0.115276	0.275644
Adck5	-0.139482	0.587191	-0.146902	0.593139	-0.0954013	0.318605	0.14109	0.651968	0.131429	0.592661	0.0797575	0.266266
Adcy3	0.164386	0.216544	0.110369	0.137919	0.068166	0.0802033	-0.274021	0.490016	0.152079	0.238176	0.133411	0.198505
Adcy6	0.0147796	0.0523226	-0.0225063	0.0819774	-0.00179527	0.006049	0.0367568	0.216764	0.0881848	0.404345	0.13507	0.717172
Adcy7	0.0785344	0.245515	0.0427006	0.112009	0.0582413	0.185694	-0.132541	1.2937	-0.0739372	0.332904	0.0299351	0.11514
Adcy9	0.0729848	0.201809	-0.0395213	0.0983346	-0.0592707	0.147618	-0.0420681	0.101774	-0.101691	0.274396	0.105377	0.336027
Add1	-0.013772	0.0493709	0.0183421	0.0669288	-0.0178511	0.0649979	-0.196872	1.27359	-0.048317	0.197366	-0.0914314	0.43297
Add2	0.0880414	0.158063	0.011865	0.0184097	-0.0598681	0.100282	-0.112691	0.217886	-0.0177472	0.0247271	0.182444	0.454172
Add3	-0.00827242	0.027182	-0.0395662	0.108509	-0.0825152	0.348184	-0.256717	1.15974	0.00144071	0.00356434	-0.0993596	0.317325
Adgra2	-0.0291883	0.0545305	-0.0305955	0.0583836	-0.0534423	0.105944	-0.483148	2.65647	-0.210022	0.726776	-0.0623908	0.162304
Adgra3	-0.0280624	0.151066	0.0275792	0.148507	-0.00320188	0.0106326	0.101516	0.477135	0.0527325	0.210908	0.0295284	0.108669
Adgre5	-0.112374	0.56996	-0.0664053	0.289343	-0.0664783	0.289731	-0.144282	0.808393	-0.0927783	0.442817	-0.0440305	0.177537
Adgrf5	-0.183622	0.123534	0.225638	0.159173	-0.397518	0.313365	0.403541	0.254545	-0.0698558	0.0361734	0.267681	0.153256
Adgrg1	0.236191	0.614446	0.0663958	0.119414	0.0663718	0.115866	0.0533842	0.106367	0.0172481	0.0303271	0.0134325	0.0238117
Adgrg3	0.239242	0.68629	0.0650216	0.126658	0.129904	0.29826	0.340988	0.926199	0.174361	0.455645	0.257198	0.589947
Adgrg6	0.0103838	0.0369608	0.0150596	0.0545817	-0.0110169	0.0393073	0.042858	0.172776	-0.0379676	0.150313	0.0949013	0.458421
Adgrl1	-0.0212944	0.0381668	-0.0553765	0.105969	-0.0542725	0.103282	0.120538	0.386613	0.184606	0.547038	0.163007	0.48334
Adgrl2	0.485379	0.32493	0.185545	0.102029	-1.12962	0.677542	0.490902	0.315212	0.448355	0.279339	1.28583	1.24013
Adgrl3	0.118072	0.315112	0.100547	0.245914	0.0351955	0.0746065	-0.284199	1.13649	-0.130254	0.355767	-0.0825013	0.229278
Adh5	-0.00167118	0.00559706	0.0495468	0.153073	0.0222398	0.0690361	0.0077414	0.0265788	0.0861285	0.390819	0.000713355	0.00238442
Adh7	0.153621	0.801942	0.100398	0.447988	0.141253	0.712096	0.108937	0.497339	0.0593724	0.231777	0.0375081	0.129961
Adhfe1	-0.109859	0.0693374	0.198473	0.141126	-0.349096	0.260413	-0.614584	0.438353	-0.93773	0.75491	-0.756603	0.577605
Adi1	-0.0839274	0.338162	-0.082052	0.32889	-0.0499486	0.18115	0.0638881	0.2445	0.0664932	0.198523	-0.0192945	0.0634904
Adipor1	0.073223	0.322876	0.0639813	0.27333	0.0720591	0.316512	0.0207917	0.0758847	0.0971516	0.463475	0.0290933	0.109528
Adipor2	0.00861347	0.0296268	0.0241071	0.079309	0.00462012	0.0156534	0.107775	0.524024	0.319108	2.68828	0.173384	1.02408
Adk	-0.0499674	0.193576	-0.0362457	0.133975	0.00226699	0.00741705	0.14948	0.786775	-0.0077858	0.0258219	0.00730704	0.0241777
Adm	-0.0278376	0.00557532	1.63131	0.563111	-1.88542	0.323556	-2.45242	1.31457	2.18812	2.28721	1.33589	0.928598
Adm2	-0.272224	0.219641	-0.00915449	0.00730521	0.0738855	0.060474	-0.0871976	0.140973	0.426589	1.00335	-0.0744187	0.0898555
Adnp	-0.011095	0.0376906	-0.111906	0.532547	-0.193401	1.15553	-0.362528	3.15748	-0.143502	0.752405	-0.120052	0.587203
Adnp2	-0.0917423	0.392423	-0.158018	0.595505	-0.142566	0.706911	-0.0960428	0.415653	-0.0441155	0.162184	-0.116524	0.535935
Ado	0.0336371	0.127399	0.00932331	0.032262	0.00537226	0.0183118	-0.0255379	0.0936382	0.0087152	0.0300471	0.0227659	0.0826932
Adora2a	0.494212	1.59072	0.218168	0.441695	0.545502	2.10156	0.790155	3.35563	0.588229	1.50545	0.569673	1.4437
Adora2b	-0.148748	0.243739	-0.0950703	0.137952	-0.272483	0.583087	-0.3637	0.535306	-0.437236	0.718029	-0.346567	0.564973
Adpgk	-0.0105257	0.0352274	-0.00469384	0.0153829	-0.0865445	0.374603	-0.00865452	0.0284744	-0.0849295	0.28161	-0.018041	0.0613871
Adprh	-0.0163876	0.0827784	0.0013013	0.00608103	-0.00209139	0.00690084	-0.0834242	0.582211	0.0498485	0.196681	-0.0289019	0.156938
Adprhl2	-0.0101858	0.0322628	0.00498779	0.0155299	0.0387548	0.135552	0.00601595	0.018765	-0.0415456	0.122203	-0.0995338	0.417689
Adprm	0.0384835	0.0816461	0.0605581	0.124345	0.0138629	0.0246946	0.0852827	0.298116	0.206588	0.669858	0.105369	0.324562
Adra1b	0.259292	0.299012	-0.0505506	0.0425517	0.244525	0.257635	-0.0255942	0.0183802	0.597586	0.745804	0.190006	0.172677
Adra1d	-0.0282303	0.0139057	-0.28937	0.174422	-0.379679	0.251849	0.211372	0.12596	0.179245	0.117319	0.559346	0.468793
Adrb1	0.031858	0.0194344	-0.291484	0.188776	0.500111	0.413654	-0.195231	0.131425	0.447373	0.400019	-0.0732808	0.0510278
Adrb2	0.0596031	0.104274	0.0385005	0.0688457	-0.141152	0.275622	-0.14749	0.244361	-0.325325	0.578558	-0.091253	0.130641
Adrm1	0.0161449	0.0580522	0.0590676	0.248436	0.0136387	0.0485791	0.130731	0.694171	-0.0521643	0.213744	-0.0440827	0.175441
Adsl	-0.00464166	0.0158131	-0.00789645	0.0272393	0.0168852	0.0602741	0.110646	0.543057	-0.0256037	0.0940067	-0.0147466	0.0519859
Adss	0.0324554	0.124628	0.0658464	0.285016	0.0445652	0.178888	0.025862	0.0968312	-0.0724336	0.320134	-0.0269641	0.101333
Adssl1	-0.0711193	0.139311	-0.120949	0.256715	-0.115104	0.213889	-0.308809	1.20156	0.119947	0.311728	0.0270612	0.0626807
Aebp1	-0.00283211	0.00476954	-0.0531232	0.107262	-0.0938947	0.204552	-0.300944	1.09236	-0.453323	1.96584	-0.0740815	0.141754
Aebp2	0.0968441	0.464417	0.0499316	0.204001	0.0802754	0.364411	0.110611	0.551328	-0.0211853	0.0775165	0.0463443	0.18599
Aen	-0.0269874	0.0995117	-0.0106136	0.0368387	0.0147738	0.0521036	0.199896	1.13557	-0.0863	0.224601	-0.0191243	0.0526044
Afap1	-0.083249	0.368236	-0.0895836	0.404505	-0.0897731	0.405596	-0.00610743	0.0296119	-0.129498	0.659078	-0.0200601	0.0711557
Afap1l1	0.123296	0.0610531	0.734636	0.446872	-0.441621	0.225996	0.447024	0.32443	0.0375783	0.0215958	0.394543	0.256835
Afap1l2	0.336753	0.428672	0.256715	0.303507	-0.272166	0.303124	0.230765	0.303037	-0.00736731	0.00661545	0.286687	0.430697
Afdn	0.00624125	0.0214951	-0.015219	0.0811501	-0.0187002	0.0675051	-0.0260788	0.0967102	-0.0337121	0.128629	-0.0351455	0.134734
Aff1	-0.0886349	0.305714	-0.0928556	0.275257	-0.0356471	0.0993544	-0.127172	0.645665	-0.0991351	0.462453	-0.0331871	0.123963
Aff4	0.0379465	0.149296	0.0386921	0.152656	0.0646498	0.279886	0.0192271	0.108199	-0.0307606	0.117884	0.0189497	0.0694753
Afg1l	-0.0600623	0.128743	-0.111424	0.251786	-0.130742	0.30727	-0.0528718	0.128527	-0.0931541	0.240633	-0.158753	0.495032
Afg3l1	-0.0557703	0.229385	-0.0532706	0.217232	-0.0424689	0.166703	-0.000843043	0.00283757	-0.0113721	0.0398656	-0.0291712	0.109205
Afg3l2	0.0189079	0.0673032	0.038947	0.149172	0.0076189	0.0259991	0.097094	0.451391	-0.0467529	0.18332	-0.019716	0.0701358
Afmid	0.166813	0.314258	0.173561	0.305862	0.05911	0.0898359	-0.291357	0.58364	-0.12374	0.181526	0.0288414	0.0383608
Aftph	0.217276	1.37001	0.0773208	0.326097	0.146777	0.765823	0.140744	0.717489	0.114173	0.538653	0.109323	0.507562
Aga	0.0566425	0.210676	0.0463975	0.147972	-0.0438274	0.155729	-0.0869545	0.343158	-0.00967362	0.0300159	-0.0540176	0.162672
Agap1	0.0112976	0.0382729	-0.021294	0.0747705	0.0476839	0.184069	-0.269778	1.27223	-0.00251009	0.00569599	-0.102304	0.28882
Agap2	0.44571	0.480376	0.860946	0.916311	0.62702	0.652865	-0.249926	0.226257	0.070841	0.0566956	-0.0909066	0.0743243
Agap3	0.0448009	0.176425	-0.000241203	0.000805253	0.0566029	0.232398	-0.0155591	0.0548998	-0.00977179	0.0337642	-0.0393358	0.151348
Agbl3	-0.223537	0.32596	-0.582045	1.2693	-0.416384	0.723708	-0.489783	1.02556	-0.158646	0.220703	-0.2105	0.337543
Agbl5	-0.0689594	0.0888984	-0.161242	0.212474	-0.127029	0.165969	-0.182239	0.32126	0.319238	0.630667	0.318326	0.621433
Ager	-0.0405381	0.0245904	0.47258	0.403116	-0.619877	0.488159	0.0594451	0.0387054	-0.181656	0.114172	-0.296905	0.216121
Agfg1	0.022486	0.0820839	0.0158255	0.0563521	0.00756329	0.0260998	0.0151405	0.0535683	-0.00457386	0.0155536	0.0299712	0.112055
Agfg2	-0.100429	0.410912	0.0582138	0.211589	-0.0778282	0.29834	-0.0540526	0.17141	-0.145462	0.471963	-0.00110521	0.00269042
Aggf1	0.0837325	0.364189	0.0288918	0.104226	0.0808362	0.348365	0.109776	0.515485	0.056654	0.184867	0.0326395	0.118722
Agk	-0.0316811	0.104306	-0.0121057	0.033454	-0.0490082	0.14422	0.00285029	0.00846212	-0.0937565	0.340778	-0.0304508	0.0848748
Agl	-0.0188087	0.0659184	0.0156458	0.0542515	-0.0434788	0.166342	-0.111201	0.536033	0.125092	0.554035	0.124666	0.629619
Ago1	0.0175714	0.0882799	-0.0418432	0.158285	-0.00991564	0.0478642	0.041301	0.156097	0.0404907	0.152758	0.0987465	0.452151
Ago2	0.0401469	0.160109	-0.0370617	0.146084	-0.00460582	0.0160515	0.0267496	0.158204	0.0187831	0.0690836	0.0249404	0.0938778
Ago3	-0.0302285	0.108384	-0.134928	0.674142	-0.136112	0.682333	-0.0338702	0.121925	-0.176715	0.979715	0.0234698	0.0816144
Ago4	-0.0342916	0.0212637	0.116364	0.0728818	-0.217336	0.139021	-0.411343	0.330211	0.567944	0.546472	-0.136409	0.0959778
Agpat1	0.0236961	0.0873681	-0.0306598	0.115935	-0.00440898	0.0151078	0.0256598	0.0953504	-0.00405293	0.0138803	-0.0164998	0.0592239
Agpat2	0.0138641	0.0325756	0.0585298	0.161253	0.135135	0.4383	-0.0326213	0.0916218	0.0537838	0.131438	-0.0528869	0.142255
Agpat3	0.0510511	0.208846	0.00997783	0.0350673	0.0171796	0.0620584	0.00291823	0.0099846	-0.0213132	0.0782383	-0.029211	0.110384
Agpat4	0.0389154	0.112191	0.104085	0.31566	0.091955	0.31377	-0.114819	0.527771	0.0107668	0.0304214	-0.168251	0.760867
Agpat5	0.00699074	0.033397	0.0188582	0.065975	-0.0490647	0.288021	-0.0163766	0.0565137	0.0148027	0.0508767	-0.0186443	0.0648788
Agps	0.0318198	0.122089	0.0417431	0.16612	0.0336489	0.129991	-0.0103776	0.0551309	-0.0366113	0.14283	-0.0173976	0.06317
Agrn	-0.18909	0.778123	-0.192375	0.957556	-0.255219	1.08259	-0.00707934	0.0219099	0.0895809	0.364188	-0.0124754	0.0393327
Agtpbp1	-0.00203773	0.00633369	-0.046307	0.167204	-0.0225288	0.0751718	0.0359775	0.106623	0.0306571	0.0958075	0.0217952	0.0727121
Agtrap	-0.0996561	0.280414	-0.116231	0.345949	0.0132022	0.0311467	-0.0549662	0.147648	0.0423354	0.110304	0.028397	0.0689521
Ahctf1	0.0744469	0.331827	0.0320323	0.122796	0.0786262	0.355492	0.120482	0.621687	-0.0440151	0.134398	0.042442	0.168487
Ahcy	0.0210032	0.0470093	-0.0553734	0.143032	-0.0253919	0.061711	0.0591463	0.138507	0.230404	0.709892	0.0445824	0.101636
Ahcyl1	-0.019924	0.0732342	-0.0253765	0.095214	-0.0218414	0.0808691	0.0179059	0.099911	0.0604721	0.258028	0.0292973	0.111623
Ahcyl2	0.0662356	0.263931	-0.0509977	0.147295	0.0140979	0.0428631	-0.0536	0.201633	0.0206128	0.0696267	0.0269742	0.0930498
Ahdc1	-0.0475689	0.184754	-0.0723351	0.30541	-0.101247	0.468781	-0.297508	2.29976	-0.182782	0.826298	-0.140802	0.738277
Ahi1	0.145494	0.333542	-0.100066	0.209598	-0.0548351	0.105437	-0.133384	0.397008	-0.036932	0.0795527	-0.0738292	0.15037
Ahnak	-0.0681111	0.201281	-0.0634992	0.191605	-0.0447475	0.123414	-0.214605	1.49553	-0.0788134	0.365757	-0.0215778	0.0813339
Ahnak2	-0.160783	0.890473	-0.00714866	0.0346844	-0.173589	1.69713	-0.273473	1.99292	-0.306777	1.79159	-0.255453	1.62612
Ahr	-0.154509	0.517758	-0.171684	0.675386	-0.149386	0.590527	-0.0601285	0.212223	0.0313142	0.0830427	0.126548	0.499626
Ahrr	1.28538	7.3	0.896523	4.77234	1.12717	6.46546	0.903329	3.25382	0.591024	1.38173	0.374644	0.729351
Ahsa1	0.00503207	0.0175125	0.00857039	0.0302415	0.020953	0.0775307	0.189042	1.20342	0.0235264	0.0719369	0.0046839	0.0162653
Ahsa2	-0.0206071	0.0755732	-0.00421996	0.0145401	0.00800393	0.0279864	0.136578	0.741208	0.00608137	0.0176222	0.107235	0.531375
AI413582	0.000503414	0.00149329	-0.0860114	0.333507	-0.0366136	0.122233	-0.279857	1.48323	-0.109136	0.309218	-0.217139	0.739644
AI429214	-0.13927	0.183533	-0.301716	0.462112	-0.115153	0.143324	-0.351092	0.682242	0.231408	0.373208	-0.185984	0.295126
AI467606	-0.166332	0.773626	0.00175562	0.00481831	-0.119076	0.421425	-0.0259616	0.0897051	-0.00266554	0.00739111	0.00174466	0.00473786
AI597479	-0.029291	0.099018	-0.0935088	0.386681	-0.0931015	0.384517	-0.000224053	0.000688161	0.0239721	0.0647068	0.0227814	0.0757602
AI837181	0.0597929	0.377911	0.0669012	0.437135	0.0596621	0.243286	0.148976	0.802379	0.073246	0.312089	0.0303493	0.111327
AI987944	0.0196182	0.0420318	0.0414936	0.0945903	-0.021187	0.045616	-0.0624811	0.171885	0.0274472	0.064548	0.0106045	0.0252631
Aida	0.0582984	0.243915	0.00574226	0.019801	0.0476096	0.191813	-0.093383	0.438052	-0.0384171	0.149396	-0.00868709	0.0302414
Aif1l	0.0447366	0.154494	0.0676813	0.276929	0.100241	0.455616	0.232826	0.910323	0.246024	0.944081	0.186568	0.539369
Aifm1	-0.0310958	0.115712	-0.0118075	0.0409455	-0.00534389	0.0180871	0.146346	0.790696	0.0970606	0.451447	0.0339946	0.127457
Aifm2	-0.0794508	0.314014	-0.0867509	0.350613	-0.0458266	0.163162	-0.0354314	0.109397	0.0469406	0.141273	0.0486094	0.178758
Aig1	0.210887	0.751166	0.166803	0.56555	0.077077	0.204222	0.0244806	0.0509562	0.0481958	0.105269	0.0251639	0.0538314
Aim2	-0.110981	0.148643	0.0168213	0.0204346	0.0479322	0.0624178	-0.00373617	0.00494831	-0.234148	0.369604	-0.189219	0.310904
Aimp1	0.0125391	0.0438618	0.0400893	0.155235	0.0876373	0.399632	0.118522	0.595621	0.0676296	0.288267	-0.00182561	0.00612538
Aimp2	-0.025621	0.135337	-5.20863e-05	0.0002414	-0.018068	0.0919256	0.129594	0.650951	0.182639	0.831624	0.0204513	0.0585376
Aip	-0.0222023	0.0803407	0.0333393	0.102331	0.032503	0.122244	0.0711235	0.306991	0.0259905	0.09568	0.0107917	0.0375137
Ajm1	-0.0164769	0.0143115	-0.181145	0.174509	-0.630988	0.828842	-0.295082	0.323643	-0.273981	0.263847	-0.054697	0.0503513
Ajuba	0.00616117	0.0207917	0.129873	0.666373	0.13202	0.681739	0.249064	1.7329	0.20157	0.784268	0.0686508	0.286087
Ak1	0.0129231	0.0315089	-0.0331195	0.0834564	0.0406225	0.102514	-0.0503074	0.201612	0.0624007	0.261446	0.0663493	0.281615
Ak2	-0.00160637	0.00550042	-0.00872385	0.0307091	0.0181058	0.0660772	0.103023	0.505202	-0.0124341	0.0378042	-0.061206	0.260489
Ak3	-0.00934292	0.0320314	-0.0574652	0.234063	-0.0245201	0.0889134	-0.07774	0.341834	-0.0381406	0.146463	-0.0203618	0.0732585
Ak4	-0.0702059	0.195596	0.0429274	0.117772	0.0251664	0.0703702	-0.492279	5.05236	0.886325	7.3	0.386694	1.74974
Ak6	-0.00016101	0.000543039	-0.00351575	0.0120132	-0.00680434	0.0235451	0.116795	0.589816	0.118194	0.599858	-0.0171708	0.0615446
Akap1	-0.038129	0.135979	-0.0136484	0.0369682	-0.0179825	0.0640986	0.200388	1.24558	-0.0971982	0.295371	0.0248066	0.0743089
Akap10	-0.0264409	0.0766896	0.0101829	0.0277381	-0.0250726	0.0853105	-0.048542	0.179058	-0.0260069	0.0891152	-0.0379325	0.135132
Akap11	0.0412969	0.159249	0.0231258	0.124225	0.0453888	0.177615	-0.00992844	0.0502758	-0.028435	0.105278	0.0179946	0.0641175
Akap12	-0.0521553	0.151927	-0.0448567	0.123891	-0.0414501	0.116524	0.121026	0.635086	-0.0589703	0.251574	-0.0465742	0.190046
Akap13	-0.0181371	0.0653221	-0.0399328	0.155801	-0.0924671	0.431645	-0.0630051	0.266322	-0.127435	0.663362	-0.0325639	0.123611
Akap17b	0.0928769	0.14418	-0.11994	0.200994	-0.0414625	0.0634131	-0.145775	0.278164	-0.147344	0.262406	0.0669313	0.110636
Akap5	-0.347043	0.304498	0.164046	0.13096	-0.0973636	0.0697929	-0.00349159	0.00200435	-0.425425	0.307169	0.415036	0.328191
Akap6	-0.0500691	0.122134	-0.0327447	0.0722268	-0.111576	0.336026	-0.464576	1.49826	-0.315612	0.804537	-0.30777	0.751594
Akap7	0.0612893	0.124809	0.0509037	0.0892821	0.0902503	0.174338	-0.416077	1.63874	-0.122131	0.260129	-0.211375	0.557549
Akap8	-0.00823666	0.0285652	-0.0169495	0.0607538	-0.0408496	0.159825	0.0930792	0.432658	-0.235228	1.62346	0.0276711	0.102546
Akap8l	-0.115939	0.344089	0.0413754	0.100873	-0.0897809	0.226319	0.0217121	0.069064	-0.0480973	0.135266	0.0993295	0.40373
Akap9	0.00576296	0.0189959	-0.090449	0.397255	0.00158821	0.00515548	-0.127835	0.63421	-0.0216521	0.0761913	0.015422	0.0530537
Akip1	-0.0797287	0.101461	0.032235	0.0389111	-0.220547	0.335779	-0.41006	0.811879	-0.229213	0.359442	-0.349944	0.658099
Akirin1	0.057407	0.23737	0.0174234	0.0623347	0.0625539	0.263346	0.104407	0.504175	0.0178502	0.0639036	0.0369887	0.142025
Akirin2	0.0354125	0.133512	0.0785754	0.344029	0.0277595	0.10181	-0.0916628	0.668074	-0.0284337	0.104181	-0.0573886	0.232528
Akna	0.065966	0.132648	-0.0384373	0.0682529	-0.103025	0.200313	-0.123588	0.292833	0.014612	0.0244906	0.140389	0.313684
Aknad1	-0.377915	0.225883	-0.664636	0.448606	-0.828632	0.531806	-0.607961	0.528687	0.125706	0.0860944	0.316627	0.266809
Akr1a1	0.0731899	0.241763	0.0954472	0.345059	0.101647	0.389595	0.0596443	0.424842	0.12899	0.697719	0.00534847	0.0187711
Akr1b10	-0.0575817	0.109982	-0.0674401	0.132544	-0.0115399	0.0209992	-0.134658	0.421911	-0.0348821	0.0722659	0.0464964	0.109495
Akr1b3	-0.0189899	0.0695335	0.010805	0.0383566	0.0422203	0.168601	0.379644	7.3	0.214855	1.46478	0.187595	1.18916
Akr1b8	-0.00448276	0.0149714	0.0248049	0.0893608	0.0840354	0.591893	0.0466782	0.182949	0.041827	0.161276	0.0889553	0.402403
Akr1c13	-0.026657	0.0191049	-0.328649	0.284305	-0.375449	0.305582	-0.125632	0.105756	-0.953376	1.20611	-0.762185	0.875775
Akr1c14	0.561762	0.455542	-0.0487036	0.0282938	0.248995	0.164915	0.212885	0.126406	-0.0475469	0.0253897	-0.412899	0.237731
Akr1e1	-0.068276	0.14154	0.0341866	0.0634011	0.00848802	0.0154286	-0.0577944	0.119926	-0.0134642	0.0246116	-0.0493341	0.096819
Akr7a5	-0.0428264	0.145669	0.0154362	0.0481862	0.0651892	0.239318	-0.171228	0.845584	-0.0203712	0.0653504	-0.120913	0.523921
Akt1	0.0290584	0.0748839	0.0479187	0.127156	0.0499551	0.132323	0.0859345	0.405323	0.0187957	0.0696199	0.00861243	0.0306636
Akt1s1	-0.0167063	0.0855245	0.0351693	0.131837	0.0086536	0.0425243	0.140413	0.73678	0.000772792	0.00214299	0.0206017	0.0728724
Akt2	0.00272002	0.00921607	0.0471742	0.188519	0.0381578	0.147623	-0.054872	0.225635	-0.0279178	0.104292	-0.0814228	0.366474
Akt3	0.104488	0.438664	-0.0150979	0.0494171	0.0860522	0.357139	-0.133877	0.654489	0.0406483	0.114813	0.034398	0.123637
Aktip	-0.0431977	0.149878	-0.00250793	0.00761287	0.0446608	0.156413	-0.140221	0.66948	0.0359756	0.102733	-0.0761215	0.302061
AL731706.1	0.00467335	0.00984459	-0.0252387	0.0530264	0.0781075	0.192202	0.15261	0.570955	0.073589	0.181761	0.180504	0.603962
AL731706.2	0.297646	0.223545	0.569377	0.602626	0.33059	0.237393	0.00878271	0.0072564	-0.0610184	0.0560296	-0.72823	0.965407
AL935121.1	-0.570032	0.600409	-0.958823	1.11384	-1.73074	2.58831	0.788996	0.638053	-0.739842	0.4557	0.535226	0.402374
Alad	-0.0305593	0.113381	-0.0256242	0.0934032	-0.026152	0.0955074	0.123574	0.62472	-0.00676028	0.0229545	-0.0268445	0.0980881
Alas1	0.0100525	0.0231159	0.0126215	0.0293362	0.03729	0.0950263	0.0146405	0.0461135	0.0958214	0.392696	-0.0283121	0.077461
Alcam	0.104714	0.519403	0.0357237	0.139626	-0.0336866	0.130616	0.188144	0.871054	0.124317	0.440193	0.227654	0.857998
Aldh16a1	0.0197904	0.0571711	0.0307299	0.0816016	0.0672036	0.250631	0.0376324	0.133721	-0.0195022	0.0586489	0.0297222	0.102807
Aldh18a1	-0.0975621	0.232176	-0.0426842	0.0898902	-0.0232175	0.0461972	0.0362452	0.140184	0.0829875	0.378163	-0.0380817	0.148163
Aldh1a3	0.0768594	0.0816739	-0.06316	0.0701217	0.0115741	0.0110234	0.593974	1.81563	-0.135924	0.20885	0.31812	0.489061
Aldh1l2	-0.0242468	0.0880653	0.0142942	0.050079	0.0246867	0.0898899	0.0183386	0.0663488	0.175557	0.789222	0.0181099	0.0459185
Aldh2	-0.010634	0.0339037	-0.00254451	0.00881025	0.0165571	0.057635	7.97745e-05	0.000273576	0.0210831	0.0784564	-0.0164046	0.0599445
Aldh3a1	0.157575	0.469806	0.134858	0.355112	0.026183	0.05378	0.122291	0.208931	-0.119952	0.23459	-0.0065447	0.0122926
Aldh3a2	0.00133307	0.00621882	0.0536579	0.213193	-0.00285978	0.00945628	-0.082893	0.367067	-0.071297	0.304192	-0.103156	0.487312
Aldh3b1	-0.285892	0.755054	-0.0903774	0.147051	-0.157002	0.297242	-0.491576	0.963272	-0.0873288	0.114771	-0.159463	0.230234
Aldh4a1	-0.0494342	0.174282	0.0111664	0.0348239	-0.0580297	0.210218	0.262714	1.66388	0.0525396	0.18824	0.114384	0.455267
Aldh5a1	0.0056707	0.00655364	0.325534	0.589545	-0.051405	0.0653932	-0.0118252	0.0158622	0.0792296	0.109853	-0.10503	0.153677
Aldh6a1	0.0467205	0.0909997	0.0239275	0.044085	0.0482558	0.0932267	-0.347033	1.15314	-0.0567062	0.109681	-0.121159	0.236833
Aldh7a1	0.0261382	0.0517954	-0.0231391	0.044956	0.0136323	0.0255543	-0.124754	0.351425	-0.00937424	0.0196599	0.0590345	0.148421
Aldh9a1	0.00375939	0.0120967	0.0359877	0.129951	0.0278524	0.0977477	-0.0408189	0.152478	0.0786573	0.335073	0.0412369	0.154626
Aldoa_1	-0.0295176	0.0733283	0.0210562	0.050919	-0.0101329	0.0239818	-0.157287	0.934907	0.258795	1.24348	0.0743615	0.285661
Aldoa_2	-0.445348	0.526629	0.0279144	0.0228967	-0.251961	0.247928	-0.648636	0.866983	-0.427481	0.487749	-0.476062	0.556672
Aldoc	-0.0722097	0.0695835	-0.194368	0.20029	-0.217317	0.245798	-0.874264	1.59954	0.515534	0.543506	0.155858	0.179688
Alg1	-0.0271237	0.091761	-0.0751071	0.296588	-0.0218554	0.0726595	0.00305407	0.0094331	-0.175562	0.700642	-0.080699	0.320537
Alg10b	0.0239972	0.089705	-0.00260674	0.00897593	0.0338796	0.131416	-0.0928881	0.754637	-0.0679179	0.297635	-0.0451319	0.182437
Alg11	0.0212392	0.0696635	0.0458136	0.163316	-0.0110486	0.0349628	0.0402968	0.140467	0.0683031	0.215859	0.0844467	0.339297
Alg12	-0.011881	0.0249111	-0.0186287	0.0379759	-0.0289482	0.0586381	-0.0133612	0.04139	-0.0404103	0.136898	-0.0303966	0.0995507
Alg13	-0.0443234	0.147236	-0.0334325	0.0955468	-0.0204533	0.0690334	0.0669118	0.26368	-0.0541709	0.175037	0.0154705	0.0453741
Alg14	-0.00358193	0.0110138	0.0317387	0.107616	0.0299384	0.100888	-0.066956	0.253626	0.0289972	0.086525	-0.0221493	0.0726859
Alg2	0.00662675	0.0195246	0.0378406	0.12721	0.0273032	0.0968739	0.0204716	0.0711123	0.0215113	0.0750902	-0.00199176	0.00646577
Alg3	-0.0453209	0.160264	-0.0336811	0.114745	-0.0286152	0.0905745	-0.0871595	0.349919	-0.0561425	0.178346	-0.0767152	0.240847
Alg5	0.0444123	0.163998	0.0687725	0.275565	0.00253847	0.00808715	0.082278	0.34204	-0.0128894	0.0424121	-0.0192726	0.0647616
Alg6	0.0256885	0.082753	-0.0412735	0.139397	-0.0433319	0.124469	0.0887019	0.272639	0.000922853	0.00205655	0.0479115	0.124635
Alg8	0.0125426	0.0405137	-0.00299929	0.00936647	0.00452422	0.0122376	0.0287764	0.0982586	-0.134148	0.477102	-0.11451	0.508985
Alg9	0.00209764	0.00661154	-0.0195454	0.0520994	-0.019385	0.0649263	-0.163926	0.858555	0.0984376	0.432815	0.0630902	0.247407
Alkbh1	-0.0310333	0.107118	-0.0410466	0.146522	-0.0487459	0.178449	0.136967	0.465719	-0.262689	0.948294	-0.0595169	0.157595
Alkbh2	0.168556	0.204047	-0.0337852	0.0356751	0.0574728	0.0631814	-0.0270532	0.0309669	0.103626	0.122047	0.129315	0.172645
Alkbh3	0.00610323	0.0193652	-0.0214491	0.071761	0.011207	0.0362216	-0.0335077	0.117233	-0.0191428	0.0579252	-0.123058	0.567994
Alkbh4	0.064395	0.116008	0.038721	0.0683712	-0.116718	0.212041	0.22593	0.469054	-0.0665612	0.0984017	0.321271	0.620659
Alkbh5	0.00793737	0.0278457	0.0322833	0.124208	-0.00205577	0.00704905	-0.0817335	0.628942	0.232577	1.65688	0.0989942	0.481183
Alkbh6	-0.113361	0.245502	-0.0604462	0.117992	-0.154755	0.351405	0.0357345	0.0653869	0.151458	0.329532	-0.119179	0.245975
Alkbh7	-0.00277965	0.00434024	0.00110725	0.00188743	-0.0396998	0.0692094	-0.12991	0.271143	-0.0422411	0.0740275	-0.0880284	0.185652
Alkbh8	-0.10191	0.423628	-0.0355756	0.120891	-0.00558104	0.0171678	0.14726	0.693695	-0.0717366	0.219144	0.00531139	0.013446
Alms1	-0.0869276	0.365516	-0.0923899	0.291897	-0.102967	0.454614	-0.0680334	0.270648	-0.12192	0.572201	-0.0405621	0.14752
Alox12	0.105066	0.121244	0.142266	0.17295	0.174239	0.225441	0.172219	0.228555	0.154526	0.196637	0.0652348	0.0748092
Alox5	-0.038119	0.104035	0.0229225	0.0597705	0.00843966	0.0211988	-0.0978349	0.478075	0.0253643	0.0960744	-0.0978801	0.478381
Alox5ap	0.159065	0.209396	0.104308	0.11959	0.0255505	0.0280616	-0.518522	0.984815	-0.0740893	0.0884088	-0.0430757	0.0464486
Alpk1	-0.121412	0.184545	-0.180607	0.290361	-0.115786	0.177265	-0.605868	1.86222	-0.298517	0.529138	0.0466434	0.0742943
Alpk2	-0.0627262	0.12484	-0.0747804	0.133987	0.10237	0.200627	0.363742	1.61899	0.209504	0.621581	0.268454	0.889614
Alpk3	-0.0336151	0.00882807	0.465547	0.15022	1.1343	0.502738	-1.28327	0.71281	-0.672361	0.324894	-1.30021	0.676409
Als2	-0.0737337	0.30537	0.00130939	0.00422806	-0.0548181	0.213455	-0.0487041	0.184864	-0.115122	0.506879	-0.0846763	0.361257
Als2cl	0.246799	0.319437	-0.0102737	0.00997189	-0.176064	0.185381	0.20116	0.193323	-0.699268	0.791251	-0.424332	0.427691
Alyref	-0.0242261	0.0901036	0.0195438	0.0714531	0.0142466	0.0510473	0.070118	0.306499	-0.0483149	0.15485	-0.0246095	0.0913404
Alyref2	0.0629051	0.0702766	-0.105405	0.122252	-0.27061	0.388274	-0.0876826	0.0988893	0.0428386	0.045936	-0.0969579	0.106134
Amacr	-0.135595	0.441717	-0.179503	0.635243	-0.0998081	0.282508	-0.0927389	0.271155	-0.0683959	0.175378	-0.142883	0.436695
Ambra1	-0.019151	0.0656189	-0.00952185	0.031531	-0.0663101	0.266686	0.0151999	0.0515264	-0.0228736	0.0714124	-0.0886363	0.383836
Amd1	0.0972716	0.473451	0.0634435	0.275308	0.0703727	0.312843	0.121048	0.632873	-0.0406158	0.161695	0.0214173	0.0794006
Amd2	0.00988875	0.0214786	0.132794	0.374266	0.0708843	0.186203	0.123608	0.387426	-0.0159326	0.0370697	0.0817522	0.218813
Amdhd1	1.04074	0.635217	1.62879	1.43338	1.22146	0.92619	-0.124793	0.0688339	0.599505	0.441573	1.1845	1.28044
Amdhd2	0.0337427	0.0743226	-0.0145354	0.0291658	0.0508925	0.113705	-0.366132	1.3799	-0.292786	1.00319	-0.0767019	0.18898
Amer1	-0.0697483	0.18385	-0.260903	0.892753	-0.043835	0.106796	-0.143704	0.532658	-0.157909	0.482305	0.0352523	0.0904155
Amfr	0.00680293	0.0238394	0.0329718	0.127633	0.0422047	0.169017	0.0202623	0.114787	0.00811074	0.0285428	-0.014239	0.0512852
Amh	-0.106056	0.0903829	-0.32907	0.305491	0.293136	0.283665	-0.194945	0.175455	-0.584415	0.636072	-0.105626	0.0857006
Amigo1	0.0255924	0.0424498	-0.00949553	0.0154552	0.0339942	0.0596066	0.0616846	0.104544	0.0493713	0.0735303	0.125944	0.198101
Amigo2	-0.0977499	0.0862722	-0.129785	0.107988	-0.233247	0.22362	0.139789	0.184449	-0.101139	0.120315	-0.0614318	0.0616834
Amigo3	0.364357	0.475871	0.149226	0.172851	0.0786623	0.0820169	0.0319459	0.0285872	-0.297336	0.291554	-0.0932144	0.0831088
Ammecr1	0.0366906	0.139147	-0.0270515	0.0989914	0.00822792	0.0281001	-0.132001	0.672795	-0.131562	0.670522	-0.0678799	0.283322
Ammecr1l	-0.000998629	0.00331957	0.00831489	0.0284237	0.0224243	0.0807992	0.103421	0.489776	-0.017349	0.0611378	0.0757396	0.327857
Amn1	-0.0162493	0.0282046	-0.0378033	0.0684962	0.030027	0.0533233	-0.0344906	0.0831243	0.0956116	0.23529	-0.0906843	0.207423
Amot	-0.191033	0.897215	-0.0944363	0.304124	-0.17302	0.6899	-0.0907226	0.30079	-0.205967	0.816465	-0.0431898	0.12027
Amotl1	0.0117533	0.0616523	-0.0125243	0.0442175	0.00263582	0.00896174	-0.137908	0.745642	-0.0827009	0.376219	0.0282134	0.10606
Amotl2	-0.0467918	0.109125	0.00106557	0.00217464	-0.0215347	0.0444356	0.0532093	0.213693	0.0923876	0.423611	0.0348342	0.13109
Ampd2	-0.0596493	0.246145	-0.0196609	0.0703948	-0.0524648	0.211235	0.223814	1.48976	-0.0721041	0.259134	0.100797	0.402768
Ampd3	-0.174447	0.886608	-0.171124	0.863035	-0.193004	1.02738	-0.227984	0.73334	-0.0523595	0.106723	-0.101733	0.262244
Amt	0.283422	0.350689	0.0598341	0.0555238	0.199202	0.210803	0.121112	0.121852	-0.336573	0.359446	0.0422452	0.0381181
Amz1	0.0745797	0.0609056	0.172521	0.145393	-0.0197417	0.0146672	0.172791	0.147686	1.02511	1.41737	0.58532	0.629651
Amz2	-0.0683324	0.270155	0.0184296	0.0480682	0.020972	0.0709866	-0.0535767	0.204648	0.0180001	0.0540396	-0.0712945	0.288488
Anapc1	-0.0249092	0.0939511	-0.0130502	0.047049	-0.0026006	0.00900248	0.0231725	0.134916	-0.0119595	0.0429148	-0.022987	0.0860162
Anapc10	0.0984935	0.288774	0.0807948	0.226933	0.0802334	0.214137	-0.0418648	0.122854	0.129136	0.399666	0.0102773	0.0241428
Anapc11	0.0302941	0.166527	0.0702598	0.297557	-0.0153638	0.0781391	0.0196145	0.0695918	-0.0229701	0.0825086	-0.0438772	0.169671
Anapc13	0.129866	0.299082	0.0454681	0.0853256	0.120508	0.28506	0.106156	0.283149	0.199589	0.581263	0.0272968	0.0538954
Anapc15	0.0256192	0.0643924	-0.0202692	0.0572983	0.0255868	0.0666036	-0.129856	0.576664	-0.0394098	0.12243	-0.0858136	0.281609
Anapc16	0.0843629	0.586568	0.136887	0.708571	0.113045	0.544518	0.113409	0.545598	0.089983	0.402537	0.0497455	0.194326
Anapc2	-0.0505676	0.20488	0.00334652	0.0113981	-0.0108552	0.038043	-0.0483887	0.195788	0.0312876	0.119137	-0.0348659	0.134377
Anapc4	0.0317477	0.118203	-0.0125076	0.0633821	0.0353826	0.133496	-0.0417157	0.160984	0.00433249	0.0146	-0.0351294	0.132452
Anapc5	-0.00781389	0.0275667	-0.0128286	0.0461459	0.000926208	0.003181	-0.0530877	0.361982	0.0593284	0.253823	-0.0250012	0.0942936
Anapc7	0.0112277	0.0373022	0.0216628	0.0747486	0.0805508	0.339553	0.0880436	0.378236	-0.0418282	0.154024	0.000673072	0.00214335
Ang	-0.0444406	0.0278123	-0.169069	0.112559	-0.516885	0.422826	0.0979445	0.070275	0.283581	0.214623	0.547592	0.531405
Ang2	-0.0414525	0.0440734	0.0420705	0.0464092	0.285519	0.413486	0.136111	0.129635	0.0326162	0.0276211	-0.317137	0.347237
Angel1	-0.13476	0.304367	-0.220839	0.565912	-0.289957	0.816344	-0.11612	0.280962	-0.0850945	0.174149	-0.160209	0.401773
Angel2	0.128845	0.614914	0.136233	0.483568	0.0899217	0.381621	-0.0488322	0.181516	-0.0726495	0.292094	-0.0457401	0.168335
Angpt1	0.0937356	0.39626	0.117372	0.533097	0.0206392	0.0686529	0.0242225	0.0835217	-0.0599665	0.233118	0.0231029	0.0793658
Angpt2	0.306652	0.359441	0.079843	0.0750786	0.0284041	0.0270685	-0.0629561	0.0581194	0.21709	0.19702	0.312714	0.352549
Angptl2	0.0557334	0.119384	0.0244672	0.0481166	0.0440066	0.0910297	-0.236739	3.28121	-0.0824537	0.381245	-0.0718568	0.320409
Angptl4	-0.00711479	0.0152578	0.0356703	0.083287	-0.0868356	0.252003	0.211341	1.30731	0.204012	1.24036	0.367181	2.37365
Angptl6	0.106497	0.0930022	0.123533	0.0936356	0.227624	0.20119	-0.0376914	0.0356089	-0.083053	0.0782054	-0.0297766	0.0281234
Ank	0.144765	0.407957	0.0566886	0.130647	0.0433657	0.101056	0.179092	1.12124	0.0725185	0.326056	0.192081	0.761421
Ank1	-0.091372	0.15745	0.0299515	0.0483128	0.0971121	0.175387	-0.517222	1.30841	-0.282491	0.563519	-0.265068	0.445009
Ank2	0.0543475	0.122186	0.0300846	0.065497	0.0397612	0.0936588	-0.477941	2.87922	-0.320336	1.47812	-0.25907	0.903879
Ank3	-0.123912	0.302109	-0.0259142	0.0490451	-0.142349	0.320295	-0.144727	0.411796	0.0949767	0.223466	0.0730227	0.165158
Ankfy1	0.0283392	0.10629	0.0119205	0.0420392	0.0112612	0.0396138	-0.0561451	0.232662	-0.0554093	0.229149	-0.0184703	0.0667884
Ankhd1	-0.0576875	0.362629	0.00426323	0.0205569	-0.021079	0.0751929	-0.0705174	0.466646	-0.167943	0.952263	-0.0360448	0.135303
Ankib1	0.0642046	0.266195	0.0227775	0.0815918	0.0848641	0.377017	-0.0140756	0.0487102	-0.0132538	0.0457672	-0.00238303	0.0112725
Ankle1	-0.150524	0.393005	-0.103828	0.229173	-0.286062	0.819899	0.00116546	0.0023296	-0.419104	1.373	-0.0483222	0.0942206
Ankle2	-0.00100687	0.00466296	0.0271098	0.0977678	-0.00430949	0.0142874	0.110791	0.52542	0.0447833	0.171159	0.0493286	0.191353
Ankmy2	-0.135927	0.616007	-0.163617	0.797285	-0.145648	0.677595	-0.0891637	0.286688	-0.0374897	0.101438	-0.0986595	0.293461
Ankra2	-0.0811831	0.165394	-0.0160192	0.028431	-0.125616	0.249435	-0.0806475	0.232846	-0.0491664	0.108771	0.0769993	0.179248
Ankrd1	-0.0593338	0.10418	0.00749329	0.0114667	0.00705347	0.0112618	0.117083	0.613442	0.119881	0.633747	0.0541691	0.229479
Ankrd10	-0.00430497	0.0120117	-0.0105715	0.0353591	0.021114	0.0734182	0.146232	0.59109	-0.0176043	0.0454245	-0.00371504	0.010386
Ankrd11	0.0433826	0.174239	0.0342309	0.132953	0.017474	0.0637278	0.0194658	0.0715603	-0.0100497	0.0356407	0.02182	0.0809374
Ankrd12	-0.005734	0.018137	-0.0236322	0.0795371	-0.168488	0.872882	-0.219152	1.24002	-0.207834	0.955967	-0.101324	0.42341
Ankrd13a	0.0708067	0.305473	0.0210946	0.0762612	0.0161809	0.0574318	0.0499463	0.199185	0.00191397	0.00640299	0.0472193	0.186526
Ankrd13b	0.0118815	0.0419795	0.0516279	0.211208	-0.0468309	0.188137	-0.0175121	0.0626247	-0.305943	2.49035	-0.146579	0.802438
Ankrd13c	0.0917149	0.42282	0.0738003	0.274319	0.0812518	0.361961	0.0401539	0.154827	0.0682111	0.290304	0.0471554	0.186432
Ankrd13d	0.167673	0.202654	0.0665284	0.0734321	0.0172514	0.0155204	0.0321269	0.0372993	-0.0311767	0.0307124	0.351159	0.607667
Ankrd16	-0.170374	0.424622	-0.111612	0.235131	-0.254821	0.585481	-0.263574	0.743268	-0.359894	0.956174	-0.0621429	0.133362
Ankrd17	0.0283129	0.106705	0.0669714	0.289956	0.0718271	0.316212	0.0630513	0.269119	-0.0176992	0.0640728	0.0255912	0.0954299
Ankrd23	-0.87341	1.01859	0.665457	0.859513	-1.31131	1.4333	0.327106	0.288985	-0.392867	0.237595	0.524551	0.530263
Ankrd24	-0.130606	0.203249	-0.234713	0.386363	-0.278513	0.486065	-0.252105	0.462651	-0.0973299	0.144542	-0.106028	0.156965
Ankrd26	0.0103321	0.03407	-0.0378977	0.137511	-0.0244803	0.0848183	0.0697628	0.279714	-0.130792	0.47138	-0.0486127	0.18111
Ankrd27	-0.106964	0.489963	-0.104872	0.477518	-0.0738132	0.305122	-0.00133778	0.00429785	-0.0429192	0.127036	-0.00366954	0.0118915
Ankrd28	0.142893	0.776682	0.0139426	0.0380222	0.0945617	0.373135	-0.0923348	0.424227	-0.0436804	0.170529	0.0176429	0.06269
Ankrd29	-0.0985579	0.137744	-0.0341407	0.0420382	-0.176462	0.270619	-0.399843	0.702352	0.115825	0.145612	0.0338614	0.0396943
Ankrd33b	0.163981	0.915261	0.0564607	0.225746	0.0939062	0.425037	0.120744	0.587542	-0.0293618	0.1057	0.052749	0.206195
Ankrd34a	-1.27268	1.27445	-0.0490969	0.0305779	-0.239863	0.174394	-0.381447	0.314586	0.25068	0.195034	0.0340224	0.0218942
Ankrd35	-0.144658	0.127631	-0.3033	0.278349	0.0167007	0.0105295	0.426897	0.417502	0.157151	0.123601	0.39789	0.405728
Ankrd37	-0.305371	0.495461	-0.126215	0.168683	0.220414	0.356163	-0.471822	1.06085	1.23532	4.71574	0.423094	0.822233
Ankrd39	0.0851826	0.125281	0.110009	0.168234	-0.0271168	0.0372905	-0.113489	0.180965	-0.0747554	0.10931	0.157096	0.259998
Ankrd40	0.0281739	0.106042	0.0247165	0.0918459	0.0422964	0.167673	-0.0316602	0.120764	0.0235251	0.0871461	-0.00266171	0.00910121
Ankrd42	-0.146865	0.234989	0.0267569	0.0387118	0.0879387	0.143506	0.0406605	0.0613649	0.0436994	0.0625685	0.0588904	0.0834053
Ankrd44	0.0825285	0.209337	0.149299	0.414667	0.0729547	0.163898	-0.0663655	0.177683	-0.15992	0.477045	-0.0704095	0.188157
Ankrd46	-0.0266666	0.094857	0.00241442	0.00787177	-0.0364239	0.134092	-0.12688	0.627451	0.0376299	0.140309	0.0596739	0.239953
Ankrd49	0.00191434	0.00587259	-0.110566	0.477643	-0.146034	0.695396	-0.0341165	0.115035	-0.0916786	0.36981	-0.0805315	0.266047
Ankrd50	0.0389522	0.149634	0.0230508	0.0649004	0.0613097	0.198478	0.0545738	0.220501	0.103344	0.491467	0.0736515	0.317673
Ankrd52	-0.0469802	0.191508	-0.0926078	0.441779	-0.0904035	0.428137	-0.026671	0.100384	-0.212189	1.42465	-0.0321396	0.12345
Ankrd54	0.0106006	0.0348281	0.0524868	0.199644	-0.0610987	0.238181	0.0971294	0.420823	-0.0588723	0.192304	-0.0408901	0.13427
Ankrd55	-0.978052	1.01228	0.134729	0.0974969	0.198417	0.141762	0.0690815	0.0501047	-0.24864	0.188864	-0.441974	0.363813
Ankrd6	-0.180898	0.231019	0.101823	0.123394	-0.329058	0.482499	0.0343008	0.0436233	-0.0211963	0.023435	-0.277317	0.457998
Ankrd9	-0.183388	0.603284	0.0720441	0.181195	-0.0397465	0.0919185	0.00685733	0.0215682	0.090457	0.262185	0.0539169	0.199179
Anks1	0.0099939	0.0315552	-0.0251786	0.0836479	0.0107448	0.0340262	0.00516258	0.0136286	-0.048703	0.158322	0.00197444	0.00616284
Anks3	-0.0326661	0.0872767	-0.0211125	0.053794	-0.0567412	0.147644	0.00332384	0.00804755	-0.030995	0.0685026	-0.0701148	0.183605
Anks6	0.0568163	0.0654455	-0.180102	0.237928	-0.145229	0.178598	-0.137663	0.166135	-0.113944	0.132061	0.0287447	0.0318337
Ankzf1	-0.052572	0.124832	-0.0390591	0.0850798	-0.0294981	0.0615362	-0.111947	0.381863	0.286129	1.14479	0.230798	0.836147
Anln	-0.0427319	0.110457	0.0162232	0.0386675	-0.00857188	0.0201575	-0.0326553	0.127574	0.00992413	0.035555	0.0134909	0.0490037
Ano1	0.304166	0.311694	-0.185684	0.161776	0.0406275	0.0302341	-0.209081	0.177734	0.5726	0.768977	0.103728	0.0967191
Ano10	0.0601644	0.234946	0.0741654	0.303347	-0.0226368	0.0776158	-0.0680401	0.273692	0.0402048	0.125655	-0.00921802	0.03036
Ano5	-0.48567	0.455146	-0.0958434	0.0660534	-0.0290208	0.0186659	-0.398128	0.356743	0.0608774	0.043742	0.351478	0.326072
Ano6	0.0284308	0.0948977	0.00378904	0.0108248	-0.00190787	0.00604078	-0.0914789	0.745901	-0.132847	0.721475	-0.0335728	0.130562
Ano8	-0.0369455	0.138626	0.00151152	0.00498712	-0.0600242	0.243898	-0.0116909	0.0404642	-0.0832208	0.369977	-0.0213365	0.0765346
Anp32a	0.0105701	0.0248025	-0.0193473	0.0429909	0.0333584	0.0788219	0.00341905	0.011577	0.168914	0.98951	0.0779227	0.344958
Anp32b	0.026943	0.0676142	0.00887943	0.0211587	0.0206897	0.0515011	0.0206565	0.0771379	-0.00998887	0.0296792	-0.0170316	0.0627171
Anp32e	0.0172746	0.0506471	0.0291826	0.0917497	0.0314949	0.104997	0.062378	0.270205	0.0438119	0.17759	-0.00809467	0.0286643
Anpep	0.0749164	0.304323	0.0341203	0.0868506	-0.10133	0.30816	-0.299905	1.34291	-0.326863	1.2967	-0.211735	1.22749
Antxr1	0.0178167	0.0584049	-0.0335596	0.115862	-0.0325386	0.098516	-0.150087	0.726859	-0.211542	1.02009	-0.131834	0.608104
Antxr2	0.106867	0.309332	0.047789	0.122689	0.060409	0.154161	0.117343	0.59574	-0.0484117	0.195122	0.0844303	0.385547
Anxa1	0.0125546	0.0293087	0.0473391	0.136416	0.0551322	0.142502	-0.00847075	0.0303126	0.0615173	0.26847	0.0150989	0.0554494
Anxa11	-0.00641383	0.0220676	0.00776503	0.0268619	-0.0192969	0.0697036	0.0939147	0.440992	0.00128586	0.00434193	0.0114304	0.0401117
Anxa2	0.0019244	0.00429187	0.0314283	0.0832642	0.0147533	0.0341948	-0.0243996	0.0928965	0.101546	0.508216	-0.00816836	0.0292054
Anxa3	-0.0187243	0.0420469	0.0193069	0.0426895	0.0516578	0.123582	-0.132232	1.29279	-0.0118554	0.0426037	-0.156217	0.912826
Anxa4	0.0131256	0.0470904	0.0312111	0.119911	-0.000697669	0.00238512	-0.113188	0.575148	-0.0511808	0.211317	-0.0900894	0.424966
Anxa5	0.010188	0.0289474	0.0359329	0.112169	0.00628642	0.0185891	0.0243728	0.143853	0.0679597	0.300602	-0.00522522	0.018315
Anxa6	-0.0758593	0.21847	-0.0187023	0.0470012	-0.0149441	0.037233	-0.0710727	0.320244	-0.0123241	0.0447229	-0.0476053	0.197313
Anxa7	-0.0246571	0.0926543	-0.00844367	0.0298263	-0.0258702	0.0976612	-0.0307333	0.118223	-0.00392051	0.0136183	-0.0216335	0.0804273
Anxa8	0.00415408	0.00652497	-0.010826	0.0184115	0.000885198	0.0014996	-0.119577	0.353282	-0.145402	0.412597	-0.0970728	0.271604
Anxa9	0.0326055	0.0378225	0.349878	0.627044	0.11206	0.146371	0.123469	0.192176	0.0345327	0.0438747	0.114247	0.176878
Aoc2	-0.0414479	0.0564237	-0.167847	0.260148	-0.339718	0.608692	-0.193516	0.303673	-0.541903	0.979395	0.0735432	0.1005
Aopep	-0.00627103	0.0206807	0.0122762	0.0414108	-0.0237627	0.0834665	-0.0968033	0.43264	-0.191882	0.643843	-0.106483	0.400973
Aox1	-0.0842843	0.133479	-0.292083	0.586425	-0.187136	0.343058	-0.16401	0.32655	-0.186249	0.329625	0.0889625	0.177458
Ap1ar	0.0462945	0.273065	0.0355892	0.133087	-0.0033229	0.0110349	0.12483	0.621182	-0.0165161	0.0507394	-0.0330027	0.12125
Ap1b1	-0.0282789	0.105514	-0.0231745	0.0848687	-0.0332611	0.126391	-0.0417073	0.163836	0.00533775	0.0183357	0.0248735	0.091963
Ap1g1	0.0419011	0.164498	0.012639	0.0445344	0.0288148	0.107864	0.01321	0.0466436	-0.0572703	0.237234	-0.0437071	0.172529
Ap1g2	-0.311196	0.856904	-0.165994	0.403728	-0.203271	0.477204	-0.0895254	0.182834	-0.138301	0.272777	-0.0189645	0.0337809
Ap1m1	-0.0212662	0.0765488	0.0175922	0.0625139	0.010869	0.03766	-0.0633948	0.264961	-0.0268491	0.0987527	-0.0876461	0.397031
Ap1s1	0.0331621	0.127451	0.0424746	0.168909	0.0543289	0.225428	0.112819	0.567627	0.0887456	0.413297	0.0539849	0.223107
Ap1s2	0.052054	0.205432	-0.0486248	0.18925	-0.00251477	0.00829761	-0.0225931	0.0804855	-0.0194161	0.0684381	-0.0391432	0.147919
Ap1s3	0.142476	0.344385	-0.075539	0.14889	0.0891539	0.180539	0.29169	1.16188	0.119161	0.301417	0.137573	0.332418
Ap2a1	-0.00358021	0.0122417	0.0128914	0.0456905	0.0114879	0.0404982	0.00357763	0.0122229	-0.0323071	0.122984	-0.0329057	0.125482
Ap2a2	-0.0329344	0.127976	-0.00953018	0.0338871	-0.0180489	0.0663147	-0.0337269	0.208039	0.0423372	0.170411	-0.0198878	0.0735809
Ap2b1	-0.0286197	0.109524	-0.0253714	0.0959192	-0.0342121	0.133687	-0.034341	0.212934	-0.0302844	0.116639	-0.0106463	0.0380465
Ap2m1	-0.0242367	0.0680517	-0.00702915	0.017647	-0.0146239	0.0395885	0.0773266	0.35403	0.0428055	0.173425	0.0187558	0.0694227
Ap2s1	0.019616	0.102713	0.061783	0.255062	0.0750586	0.324092	0.0603883	0.383046	0.114588	0.559486	0.0237351	0.0852486
Ap3b1	-0.0348325	0.130542	-0.00843843	0.0415885	-0.0192791	0.0683215	-0.09515	0.441025	-0.00349691	0.0117831	-0.0160027	0.0564787
Ap3d1	-0.0853668	0.396521	-0.0621726	0.266844	-0.0656899	0.285407	-0.135833	1.3133	-0.171021	1.03128	-0.075461	0.338685
Ap3m1	0.00922091	0.0318617	-0.0511816	0.20591	0.0186277	0.0666936	-0.0495241	0.198252	0.00973915	0.033767	-0.0148683	0.0525113
Ap3m2	0.0015334	0.00335593	-0.038428	0.0930165	-0.0511762	0.125864	-0.233321	0.942132	-0.10938	0.285067	-0.113652	0.358772
Ap3s1	0.0960888	0.449637	0.0416773	0.123313	0.0736015	0.280348	-0.0909069	0.417412	0.0262279	0.0854002	0.0484674	0.193274
Ap3s2	0.039356	0.143912	0.0491147	0.185764	-0.00401261	0.0129371	-0.0209091	0.0717987	-0.0479748	0.167171	-0.0062681	0.0204347
Ap4b1	0.0498551	0.141947	-0.00392241	0.00930248	-0.0173592	0.0413674	-0.0309335	0.100998	-0.113957	0.393147	-0.0198524	0.0625729
Ap4e1	-0.0479899	0.146977	-0.00868397	0.0252644	-0.00679471	0.0216933	-0.0202095	0.0613632	0.0234014	0.0794228	0.00759943	0.0243559
Ap4m1	-0.0964243	0.306524	-0.08422	0.23278	-0.132645	0.422286	-0.0292762	0.0938585	-0.109686	0.352067	-0.0309426	0.0864683
Ap4s1	0.146505	0.327321	-0.00392833	0.00663006	0.0675186	0.125754	0.136676	0.305708	0.179196	0.368517	0.134999	0.279728
Ap5b1	-0.100247	0.21248	-0.115132	0.254265	-0.104612	0.21057	0.0682785	0.172078	0.263496	0.856718	0.0582871	0.131491
Ap5m1	-0.0317026	0.105605	-0.108032	0.453384	-0.01662	0.0527169	-0.0993728	0.40391	-0.106542	0.328116	0.0177873	0.0467023
Ap5s1	-0.0863449	0.183202	0.0704918	0.146948	-0.115751	0.240642	-0.12698	0.310613	-0.0306924	0.0611373	-0.072356	0.155442
Ap5z1	-0.192547	0.475262	-0.073968	0.139444	-0.168145	0.328766	-0.329973	1.26123	-0.3056	0.880792	-0.144843	0.373204
Apaf1	0.00342768	0.0113484	-0.0210862	0.0744862	0.0225568	0.0801777	-0.000615769	0.00202534	-0.0119727	0.0411143	0.0342022	0.127357
Apba3	0.00687237	0.0231139	0.0193001	0.0679891	-0.0351645	0.131013	0.0560797	0.228047	0.144321	0.778741	0.0148869	0.0521875
Apbb1	-0.119608	0.382083	-0.112439	0.332626	-0.0161019	0.0386865	-0.153087	0.513526	0.20787	0.626976	0.0634358	0.171603
Apbb1ip	-0.256048	0.748493	-0.115327	0.259672	-0.0318888	0.0593141	0.096263	0.231266	0.0784216	0.166848	0.1018	0.203874
Apbb2	0.0231604	0.0829255	-0.0525305	0.208419	-0.0189082	0.0666142	-0.04711	0.280133	-0.000593647	0.00195925	-0.0297381	0.109166
Apbb3	-0.171355	0.414262	-0.00339848	0.00599164	-0.0778103	0.153311	-0.0558318	0.110471	-0.283203	0.712988	0.0361538	0.0708944
Apc	0.0539029	0.221434	0.0138365	0.0490894	0.0256719	0.0952181	0.00827479	0.0287212	-0.0564606	0.233673	0.00337568	0.0114989
Apc2	-0.103012	0.230513	-0.0821855	0.159202	-0.259557	0.652099	-0.301309	0.82293	-0.0577207	0.108769	-0.0736143	0.147726
Apcdd1	0.0392959	0.0740345	-0.0474178	0.0848916	-0.057809	0.098932	0.146696	0.341135	0.0112672	0.020636	0.0631344	0.138603
Apeh	-0.0841725	0.352708	-0.0374905	0.135094	-0.00922763	0.0301429	-0.0231769	0.0801897	0.0740219	0.237789	0.0193008	0.0659633
Apex1	0.0194453	0.0709745	0.0695806	0.304383	0.0713136	0.313822	0.178477	1.08834	-0.0501666	0.113486	-0.0578706	0.168473
Apex2	0.0716973	0.270355	0.0600266	0.218291	0.185921	0.969515	0.150653	0.705372	-0.0354995	0.102883	-0.00998234	0.0304113
Aph1a	0.0295049	0.111231	0.06013	0.253087	0.068442	0.296481	0.0201934	0.0735205	0.0507105	0.206528	-0.0387241	0.150862
Aph1b	-0.0219087	0.0521967	-0.0731506	0.209234	0.0280105	0.0662461	-0.143094	0.577749	-0.137466	0.42553	-0.117754	0.377728
Aph1c	-0.353466	0.210732	0.208536	0.135806	0.28362	0.189073	-0.755595	0.7507	0.187038	0.156908	-0.089109	0.0647113
Api5	0.0663229	0.288304	0.0377672	0.148269	0.0641339	0.276689	0.0385973	0.239432	0.0275533	0.104074	0.0173187	0.0629214
Apip	0.0664437	0.179518	0.00806318	0.0186344	-0.0073806	0.0166311	-0.0773634	0.229807	0.0305982	0.0722619	-0.0975813	0.302223
Aplf	-0.0250094	0.0662973	0.0275771	0.0724779	0.0243342	0.0584333	0.243685	1.40767	0.0846242	0.242046	0.110078	0.355496
Apln	0.00938498	0.0158658	-0.02123	0.0343583	-0.0286065	0.0504574	-0.571776	1.95767	1.43896	6.63181	0.786263	2.00769
Aplp1	0.512058	0.432455	0.504362	0.454686	0.647605	0.624114	-0.160559	0.129583	0.326784	0.328365	0.149054	0.129978
Aplp2	0.000838796	0.00283766	0.022588	0.0830359	0.0341394	0.130987	-0.0514947	0.210551	-0.03676	0.142645	-0.0344095	0.132333
Apmap	0.00699303	0.0225872	0.0217864	0.0657024	0.0213021	0.0724371	0.0553224	0.208478	-0.0465663	0.147528	-0.0355519	0.125039
Apob	0.35908	0.308311	0.000765658	0.000536525	-0.39304	0.332819	0.645059	0.63538	0.646867	0.634171	0.537659	0.516003
Apobec3	-0.0747584	0.292106	-0.01007	0.031918	-0.07318	0.284696	-0.102684	0.421743	0.0383701	0.110095	0.0486639	0.178643
Apobr	-0.0580816	0.0597165	-0.378313	0.498721	-0.0382398	0.039089	-0.0234266	0.0285199	-0.256739	0.368349	-0.0133294	0.0160802
Apod	1.0526	1.18288	0.0926926	0.0539054	-0.124557	0.0711336	-0.491258	0.418991	0.214242	0.15238	-0.0220112	0.013544
Apoe	-0.133801	0.141351	-0.319908	0.378371	-0.09679	0.0919004	-0.0982848	0.0822407	-0.840128	1.03559	0.131526	0.111651
Apol10b	-0.0757572	0.0429302	-0.178319	0.129823	-0.0599211	0.0397884	-0.441621	0.417194	-0.275616	0.221882	-0.341412	0.286599
Apol6	0.219123	0.190704	-0.0974335	0.0706059	-0.367673	0.311241	-1.04738	1.50788	-0.710265	0.856074	-0.515497	0.5836
Apol7a	0.216435	0.255654	0.0634806	0.0527746	0.264504	0.31562	0.15579	0.160888	0.649388	0.910899	-0.0424814	0.0358295
Apol9a	0.339445	0.610612	0.166063	0.24354	0.258136	0.404043	-0.160942	0.439228	0.0953857	0.221103	0.000393355	0.000707146
Apol9b	0.232088	0.481873	0.070276	0.105123	0.256297	0.549354	-0.115514	0.260892	0.343112	1.19634	0.140411	0.358944
Apoo	0.00475257	0.0144531	0.0619014	0.227698	0.109644	0.466614	0.0712826	0.267216	0.137424	0.627567	0.0511977	0.180189
Apool	0.0328545	0.0844161	0.0968355	0.301741	0.0610654	0.162228	-0.127874	0.561121	0.0431027	0.113742	-0.115816	0.409252
Apopt1	0.113931	0.494769	0.0406848	0.140728	0.107127	0.456191	-0.0849609	0.343435	-0.0370012	0.118792	-0.157277	0.778893
App	0.00284651	0.00808147	0.0344219	0.0928411	0.0183621	0.0518717	-0.130999	0.711068	-0.0445586	0.181223	-0.0364527	0.143888
Appbp2	0.0387272	0.148689	0.0126856	0.0442617	0.0171184	0.0607275	0.0910675	0.417263	-0.0527471	0.212142	0.0390755	0.149903
Appl1	0.0338394	0.127585	0.0427012	0.166233	0.0613908	0.255173	-0.0383502	0.146933	0.0230348	0.0836186	0.0168827	0.0598652
Appl2	-0.0180384	0.0456674	-0.0136707	0.0329905	-0.0897088	0.272813	-0.202768	0.712943	-0.1725	0.473873	-0.0516009	0.133655
Aprt	0.0498888	0.203181	0.0408404	0.161016	0.0652336	0.280426	0.100036	0.481783	-0.000481275	0.00130768	-0.0616525	0.260677
Aptx	-0.0557192	0.149001	0.0191115	0.0514632	-0.0170303	0.0405626	0.0504926	0.17459	-0.0168558	0.0441717	-0.0714279	0.218595
Aqp1	-0.00524261	0.018215	0.0325985	0.125683	-0.0322311	0.124038	-0.0042362	0.0146148	0.0753077	0.336864	0.0133214	0.0476026
Aqp11	0.0326993	0.0191303	-0.0487919	0.0299248	-0.187016	0.118897	-0.105405	0.0740459	-0.0487157	0.0336005	-0.0628069	0.0430152
Aqp5	0.215455	0.996499	0.1307	0.505105	0.218013	1.22783	0.299351	1.38412	0.149474	0.508014	0.0991101	0.282192
Aqr	0.0347305	0.131	-0.00274792	0.00920465	0.0161284	0.056826	0.0293036	0.107981	-0.1	0.467434	0.00155762	0.00517679
Ar	-0.0510978	0.0885077	-0.0253359	0.0414742	-0.0964534	0.176955	-0.0675318	0.148439	-0.0656674	0.146344	0.124807	0.310608
Araf	-0.00723738	0.0345678	-0.00903598	0.0304612	-0.0582473	0.233477	-0.0474893	0.18326	-0.149981	0.796719	-0.0747311	0.315886
Arap1	-0.188449	0.794559	-0.111174	0.344164	-0.164501	0.607587	-0.135306	0.667766	-0.137252	0.543402	-0.0372058	0.111506
Arap3	-0.172114	0.126912	-0.226286	0.174637	-0.0245952	0.014725	-0.0337825	0.0340592	0.420852	0.621024	0.0995889	0.103203
Arc	-0.102662	0.190885	-0.000185265	0.000294799	-0.199627	0.505757	0.246664	0.608193	0.0627462	0.0979013	0.141591	0.241386
Arcn1	0.067533	0.29655	0.0744764	0.334996	0.0612077	0.262903	0.035521	0.220344	0.0786858	0.359304	0.0502325	0.207587
Areg	0.0426144	0.146869	-0.135276	0.432791	0.0266559	0.0669801	0.27233	1.1098	0.164683	0.498767	0.220604	0.669768
Arel1	-0.0195189	0.06812	-0.0721657	0.301752	0.000553384	0.0018022	-0.104454	0.484197	-0.0639747	0.260964	0.0358043	0.132779
Arf1	0.0242375	0.0597798	0.0499659	0.130988	0.0519411	0.137533	0.0333832	0.130973	0.0708163	0.318064	0.000889457	0.00307877
Arf2	0.0648213	0.275597	0.0468769	0.187172	0.0749247	0.329766	-0.0158612	0.0564512	-0.0814495	0.365453	-0.0741118	0.324318
Arf3	0.021133	0.0616818	-0.00554595	0.0154707	0.0163633	0.0466045	-0.0346328	0.135798	0.0268149	0.102157	0.0170482	0.0625679
Arf4	0.076972	0.348995	0.01923	0.0707859	0.073611	0.329954	0.0519934	0.350686	0.100183	0.490964	0.0520309	0.351038
Arf5	-0.012373	0.0430633	0.0495669	0.197642	0.0161811	0.0571544	-0.0151951	0.053572	0.0699831	0.300444	-0.000941868	0.00314734
Arf6	0.067581	0.294866	0.100367	0.488844	0.0909937	0.429787	0.142855	1.41286	0.0445503	0.178939	0.0695262	0.304907
Arfgap1	-0.0758786	0.319693	-0.0512663	0.199176	-0.0386852	0.143957	0.106353	0.494689	0.107281	0.501077	0.0892575	0.39344
Arfgap2	-0.045779	0.181951	0.0194807	0.0704105	0.028099	0.104868	0.0629983	0.265749	-0.0727536	0.316853	-0.0433908	0.170639
Arfgap3	-0.0249109	0.090129	0.0423529	0.163356	-0.0207312	0.0738872	-0.0794813	0.349852	0.111034	0.543186	0.04623	0.182084
Arfgef1	0.0731158	0.316901	0.0415446	0.142997	0.00920531	0.0317385	-0.0350486	0.132683	-0.0283317	0.104763	-0.0319739	0.119725
Arfgef2	0.0499991	0.198613	-0.0143329	0.0732866	0.0478605	0.188719	-0.0518435	0.204615	-0.189834	1.02809	-0.0856128	0.377917
Arfip1	0.111663	0.536359	-0.00743587	0.0250115	0.00736302	0.0354851	-0.0382529	0.14434	0.0908266	0.410743	0.0417358	0.241516
Arfip2	-0.0455753	0.174582	0.0511255	0.200134	-0.0629454	0.25575	0.145809	0.767947	-0.0141125	0.0483015	0.0260876	0.0859422
Arfrp1	-0.0133608	0.0446211	-0.0233031	0.0806236	-0.0115231	0.0382409	0.0935106	0.401039	-0.117897	0.379402	-0.00807294	0.021917
Arglu1	0.00671978	0.0229207	0.0338349	0.127652	-0.0144826	0.050852	0.0684341	0.289315	-0.126438	0.640762	0.012764	0.0442558
Arhgap1	0.034159	0.129893	0.0352502	0.134592	-0.00352027	0.011936	-0.0114096	0.039755	-0.0580253	0.239283	0.0106226	0.0369175
Arhgap10	0.0662138	0.432676	0.0867821	0.38815	0.0449495	0.174438	-0.123955	0.614995	-0.0271496	0.0712165	-0.0792054	0.283054
Arhgap11a	-0.0845648	0.391332	0.00204889	0.00703498	-0.0150312	0.0542592	0.00774741	0.0270728	-0.103226	0.504904	-0.0236542	0.0877884
Arhgap12	-0.0759984	0.226997	-0.0526064	0.150968	0.00754362	0.0205442	-0.121785	0.527122	0.0919075	0.320827	0.0867207	0.284718
Arhgap17	-0.0598875	0.23806	0.00847602	0.0282002	-0.0500395	0.192516	-0.0428515	0.159794	-0.0848688	0.306631	0.0250513	0.0879836
Arhgap18	-0.0251975	0.0526643	0.0262637	0.0476084	-0.00909215	0.0181086	-0.232353	0.626806	-0.0132374	0.023134	-0.0161241	0.0315661
Arhgap19	-0.133681	1.1561	-0.0819314	0.361018	-0.0382035	0.219659	-0.0660512	0.274728	0.0119155	0.0410216	-0.0030731	0.0102255
Arhgap21	0.0320043	0.122191	-0.00938163	0.0328907	-0.0138682	0.0494569	-0.0446963	0.178862	-0.0516385	0.211913	0.00771321	0.0269109
Arhgap22	0.110687	0.327942	0.0654308	0.170798	0.0972422	0.270826	-0.0135369	0.0486784	-0.0045871	0.0159391	-0.0281247	0.106875
Arhgap23	-0.0037297	0.0122738	0.0765012	0.325267	-0.0117986	0.04	-0.0499015	0.19381	0.00808584	0.0271204	0.0371335	0.138282
Arhgap26_2	-0.839998	0.896771	-0.476947	0.411946	-0.93391	0.942907	0.174702	0.13055	0.288409	0.236089	-0.330457	0.274804
Arhgap27	0.178248	0.195426	-0.123835	0.122634	0.282669	0.349452	-0.274368	0.339989	0.0331452	0.0300455	-0.0433581	0.0414837
Arhgap28	-0.0470111	0.164949	-0.0110204	0.0289328	0.00944055	0.0293382	-0.00222448	0.00621177	0.207631	1.02908	0.0463768	0.138505
Arhgap29	-0.00206972	0.00635818	0.0185244	0.0544812	0.00221493	0.00547723	-0.226977	0.744083	0.387749	1.38961	0.151104	0.355284
Arhgap31	0.0554952	0.164839	-0.00434237	0.0108591	0.0551768	0.164657	-0.0155833	0.0556908	-0.00681793	0.0235798	0.0667796	0.287304
Arhgap32	0.0586855	0.219885	-0.0346129	0.119425	-0.00133999	0.00412985	0.122742	0.568537	0.115098	0.440357	0.190107	1.06122
Arhgap33	-0.325522	0.960151	-0.326067	0.961359	-0.374208	1.01273	-0.579074	2.07822	-0.441281	0.944979	-0.212454	0.475391
Arhgap35	0.0393458	0.155399	0.0336219	0.130035	0.0143063	0.0514503	0.0622812	0.437598	0.0972284	0.469691	0.0616217	0.263778
Arhgap39	0.027706	0.0732146	-0.0737861	0.205168	-0.105447	0.318203	0.113958	0.476818	-0.162109	0.569307	-0.0025569	0.00622594
Arhgap4	-0.781894	0.727798	-0.405814	0.330514	-1.58947	1.55801	0.124862	0.0805086	-0.62094	0.499939	-0.415833	0.248275
Arhgap42	0.0725839	0.297588	0.0693942	0.281629	0.0851437	0.363642	-0.0329988	0.119736	-0.0173878	0.059775	0.0452589	0.171758
Arhgap44	0.0966515	0.400759	-0.011996	0.0377779	0.00234587	0.00715034	0.0233812	0.0749745	-0.0055512	0.016784	-0.0143717	0.0446591
Arhgap45	-0.271935	0.317298	-0.301966	0.353748	-0.26435	0.294239	0.0177112	0.0169284	0.238345	0.284093	0.286563	0.389077
Arhgap5	0.0225926	0.0837319	0.029191	0.110902	0.0277876	0.105018	-0.0164836	0.0596903	0.0252357	0.0945142	0.0118262	0.0420809
Arhgap6	-0.0819913	0.0682482	-0.316262	0.299266	-0.158387	0.12675	-0.341815	0.374142	-0.119688	0.0990635	-0.0751487	0.0727211
Arhgap9	0.18765	0.185643	0.0324766	0.0258659	0.20761	0.195971	-0.255387	0.339036	0.19084	0.234952	0.190304	0.254226
Arhgdia	-0.0193816	0.0477553	0.0139907	0.0335854	0.00944049	0.0223797	-0.0164823	0.0608267	0.0380188	0.152268	-0.0378274	0.151369
Arhgdib	-0.0051374	0.00970964	0.0576327	0.12669	0.0437536	0.0946782	-0.209405	0.669046	-0.070386	0.1608	-0.0263245	0.0589717
Arhgdig	0.227631	0.360118	0.239776	0.440016	0.246733	0.467688	-0.188012	0.311607	0.562217	1.35492	-0.0320517	0.0416711
Arhgef1	0.00146587	0.0048441	0.000818769	0.00269949	-0.0395727	0.150212	0.000400284	0.00132066	-0.122177	0.608933	0.0230659	0.0828395
Arhgef10	-0.0535305	0.204388	-0.0270958	0.0946455	-0.156812	0.81556	-0.295766	2.20487	-0.0390168	0.0960104	-0.0998759	0.344729
Arhgef10l	0.0800782	0.324057	0.0254907	0.0861558	0.0516024	0.174979	-0.353027	1.47566	-0.236891	0.833343	-0.202812	0.81116
Arhgef11	0.00935428	0.0244713	-0.0631618	0.242469	-0.0533954	0.184509	-0.040626	0.146641	0.127927	0.512098	0.107115	0.480695
Arhgef12	0.0425381	0.168694	0.0468994	0.188952	0.0764924	0.341684	-0.00485035	0.0167159	0.0193762	0.0706255	0.016155	0.05815
Arhgef15	-0.127951	0.0902269	0.118876	0.089325	-0.190766	0.146446	-1.0827	1.40416	-0.0723704	0.0558786	-0.431312	0.490971
Arhgef17	-0.0162168	0.0581601	0.0154829	0.0553975	-0.0255408	0.0948515	-0.00953705	0.0334165	0.0753744	0.335316	0.0482356	0.195132
Arhgef18	-0.0507568	0.194283	-0.0992006	0.443461	-0.181818	1.0255	-0.00258579	0.00834308	-0.0340673	0.106087	0.0259313	0.0910844
Arhgef19	0.0424525	0.158028	0.0113657	0.0378953	0.00824721	0.0271858	-0.0643565	0.258419	-0.0348794	0.126999	0.0678524	0.276768
Arhgef2	-0.131049	0.709041	-0.0666828	0.210367	-0.075742	0.233368	-0.191256	1.23624	-0.1605	0.952328	-0.142271	0.800045
Arhgef25	-0.148309	0.702275	-0.116279	0.505201	-0.131494	0.59564	-0.167351	0.862435	-0.0947369	0.294903	0.0279812	0.0956445
Arhgef26	0.0513442	0.0990912	-0.0912288	0.185593	-0.0143893	0.0225417	-0.00300057	0.00495807	0.0511104	0.0854521	0.0442969	0.0812883
Arhgef28	0.120483	0.102292	-0.310491	0.293362	-0.38864	0.370581	0.430008	0.399892	0.690603	0.789535	0.284462	0.22109
Arhgef3	0.185985	0.923899	0.122234	0.411485	0.0749717	0.288858	0.0766005	0.23213	0.115595	0.353589	0.0520421	0.175398
Arhgef37	-0.660409	0.703808	0.0713219	0.0539361	-0.29152	0.223885	-0.0929579	0.0654055	0.516163	0.530435	0.492487	0.496914
Arhgef39	-0.135152	0.321615	-0.144535	0.346866	-0.10522	0.254564	-0.0559572	0.128862	-0.084615	0.197005	-0.146973	0.352043
Arhgef4_1	-0.0403152	0.0247586	0.0145547	0.00869361	-0.185025	0.122463	0.162834	0.101549	0.843007	0.897691	0.0728214	0.0433581
Arhgef40	-0.053671	0.220563	-0.0116885	0.041211	-0.0390785	0.152482	-0.0879629	0.408317	-0.0712518	0.312909	-0.00502238	0.0173354
Arhgef5	0.0660891	0.27891	0.0737438	0.319443	0.0881573	0.400579	0.0430973	0.168042	0.00970587	0.0334976	0.0692752	0.29591
Arhgef7	-0.0315048	0.171107	-0.0186319	0.0652556	-0.0426239	0.162551	-0.0637088	0.259585	-0.0384321	0.14385	-0.043758	0.166682
Arhgef9	-0.198044	0.379116	-0.0917762	0.149838	-0.0778668	0.122513	-0.305565	0.631721	0.124534	0.198338	0.034547	0.0482777
Arid1a	-0.0142822	0.0509988	-0.105346	0.516384	-0.0614015	0.260138	-0.0914315	0.427969	-0.108472	0.536551	-0.00902637	0.0315644
Arid1b	-0.0799591	0.342844	-0.046459	0.178292	-0.0422436	0.159774	-0.0763871	0.32681	-0.0714833	0.301291	0.000506505	0.00166147
Arid2	0.0160692	0.0568188	-0.0641713	0.269088	-0.0418459	0.162404	-0.060849	0.252717	-0.0178093	0.0634926	-0.0168873	0.0599664
Arid3a	0.0553508	0.11458	0.0922288	0.20298	-0.0626423	0.119023	0.120344	0.328397	0.13395	0.348697	0.164095	0.434635
Arid3b	-0.182871	0.295352	-0.0931232	0.134766	-0.0699631	0.0987075	0.0577909	0.0851798	0.134278	0.211623	0.0602194	0.085476
Arid4a	0.0382903	0.112851	-0.0393761	0.139746	-0.0298816	0.0877504	-0.0535461	0.182051	-0.16414	0.689956	-0.0287718	0.0987336
Arid4b	-0.011323	0.0372739	-0.029005	0.101587	0.00940966	0.0307905	-0.03843	0.139549	-0.0876723	0.374039	0.0127367	0.0423457
Arid5a	-0.149093	0.694241	-0.00593454	0.0180792	-0.0402883	0.137305	-0.10389	0.442374	-0.117441	0.426148	-0.0937071	0.387461
Arid5b	-0.152442	0.806431	-0.139863	0.714465	-0.136349	0.689542	-0.14418	0.749918	-0.0661722	0.271496	0.022922	0.0810593
Arih1	0.0492701	0.201138	-0.00722981	0.0252341	0.0293899	0.111587	0.0370542	0.226568	0.0563916	0.235883	0.0600157	0.254174
Arih2	0.0302264	0.110803	-0.0113173	0.0386981	-0.0124635	0.0427966	-0.00137887	0.00452483	0.0577612	0.232423	0.0466397	0.180434
Arl1	0.0580997	0.244756	0.0772645	0.347823	0.0578816	0.243666	-0.0204942	0.115113	0.0466535	0.188879	-0.00194165	0.00664356
Arl10	0.0488117	0.112999	-0.0293069	0.060284	0.0121825	0.0249563	0.0177982	0.0438779	-0.112046	0.292328	-0.0244204	0.0551626
Arl13b	0.063759	0.245343	0.00977467	0.0313193	0.0377945	0.112902	0.0804872	0.328282	0.141828	0.696718	0.0942964	0.401691
Arl14ep	-0.0577592	0.229757	-0.0795958	0.340189	-0.045623	0.174212	-0.0336175	0.185743	-0.0817526	0.357038	-0.0394947	0.224582
Arl14epl	0.0223417	0.0140207	0.0746099	0.0479576	-0.414902	0.320639	-0.11741	0.0808258	-0.650415	0.598005	-0.18697	0.141291
Arl15	0.0376883	0.101029	-0.00827245	0.0208683	-0.0751813	0.211324	0.00892814	0.0272945	0.0317075	0.0994987	-0.0693413	0.244815
Arl16	-0.0825982	0.173322	-0.0864567	0.173323	-0.0963019	0.18866	0.00136657	0.00332369	0.0518412	0.11554	-0.0126625	0.0232179
Arl2	-0.0390846	0.116886	0.0311621	0.085914	-0.00923985	0.0297965	-0.0672903	0.266171	0.115739	0.536538	-0.038988	0.115822
Arl2bp	0.0786232	0.346078	0.0522582	0.210239	0.102864	0.490032	-0.0392478	0.150112	-0.0804446	0.354325	-0.108638	0.52296
Arl3	-0.0185143	0.061001	0.00409441	0.012842	-0.043446	0.155631	0.0111457	0.0366268	0.171716	0.936952	0.0357585	0.128211
Arl4a	0.0720223	0.162177	0.00580569	0.0110681	0.0624312	0.132048	-0.122916	0.394262	0.0275964	0.0636384	0.00851353	0.0187554
Arl4c	0.267368	2.03861	0.0484399	0.195586	0.248934	1.81685	0.0326884	0.109809	0.042921	0.122524	0.0229147	0.0687523
Arl4d	0.384717	0.393842	0.062476	0.0492031	0.0899622	0.0692937	0.136764	0.138248	0.110582	0.101721	0.500431	0.576384
Arl5a	0.103847	0.487259	0.0326945	0.120767	0.0800107	0.34776	-0.0022085	0.00728418	0.0622975	0.255174	0.0122098	0.0418153
Arl5b	0.083003	0.33861	-0.0346612	0.120436	-0.00549284	0.0172823	0.154429	0.768553	-0.0298077	0.0848733	0.0638922	0.242811
Arl5c	0.115614	0.124603	0.135723	0.160724	-0.035017	0.0358348	-0.496265	0.764362	-0.142395	0.143571	-0.359679	0.494591
Arl6	-0.0388133	0.125048	0.0597011	0.158656	-0.0623665	0.195143	0.118311	0.428514	0.161581	0.587689	-0.0371576	0.0904928
Arl6ip1	-0.0270324	0.101324	-0.0329887	0.126403	-0.0292143	0.110398	-0.0631078	0.268936	0.00678539	0.0235597	0.00296544	0.0101417
Arl6ip4	-0.0674266	0.202663	-0.0182354	0.0500502	0.0370359	0.131918	0.0433387	0.156759	0.0652657	0.211283	-0.0391768	0.139333
Arl6ip5	0.112214	0.572138	0.106883	0.535775	0.100923	0.496238	-0.0235133	0.0879462	0.0163058	0.0593696	0.00336679	0.0116568
Arl6ip6	0.0547645	0.211971	0.0436965	0.162909	-0.0237522	0.0824607	0.103097	0.466233	0.0166187	0.0499111	0.0179559	0.0610969
Arl8a	0.0853211	0.383435	0.0298369	0.11065	0.054448	0.220433	-0.137353	0.716476	-0.0969431	0.447932	-0.0961277	0.442629
Arl8b	0.0478429	0.191795	0.0908562	0.421985	0.0786363	0.35071	-0.070818	0.304798	-0.145059	0.78774	-0.0924173	0.427066
Armc1	0.0880014	0.625059	0.0936595	0.681817	0.112905	0.889867	0.0709958	0.299209	0.0427102	0.163496	0.0322939	0.176915
Armc10	0.0212941	0.0708656	0.0126983	0.0410203	0.0394251	0.128754	-0.119525	0.545831	-0.0975516	0.357954	-0.0670665	0.26173
Armc2	-0.228265	0.136383	0.0369431	0.0201414	-0.453579	0.321587	-0.321211	0.258564	0.0871631	0.063605	-0.390561	0.327114
Armc5	-0.0318021	0.106444	0.108015	0.461222	-0.0263298	0.0866015	0.137639	0.644962	-0.0746635	0.263766	0.0161634	0.0433402
Armc6	-0.0540638	0.207217	0.0500194	0.189827	-0.0445603	0.165516	0.056875	0.184738	-0.184995	0.659951	-0.054814	0.20522
Armc7	-0.126674	0.256752	-0.037606	0.072674	-0.149633	0.344406	0.209014	0.439321	-0.0495313	0.072359	-0.147593	0.233718
Armc8	0.0324967	0.0966004	0.0341611	0.0932336	0.0193656	0.058	0.0382962	0.110631	0.027141	0.0768511	0.0288139	0.0985088
Armc9	0.0113322	0.0186579	-0.00133101	0.00223316	-0.0518411	0.0943586	-0.108184	0.195528	0.118987	0.201174	0.0210194	0.0303804
Armcx1	-0.343623	1.04387	-0.130347	0.293236	-0.173759	0.408435	-0.174431	0.517095	-0.0462221	0.0877419	-0.154016	0.408984
Armcx2	-0.0227669	0.0834106	-0.0644903	0.274214	-0.019448	0.0703838	-0.0470575	0.189664	0.0411105	0.136944	0.0272749	0.102366
Armcx3	-0.00516176	0.0170257	0.067686	0.223677	-0.0592321	0.220728	-0.179047	1.0308	-0.0492326	0.149643	0.0262172	0.0942371
Armcx4	-0.140705	0.35313	-0.217697	0.612277	-0.102976	0.253997	-0.131109	0.399277	-0.106497	0.27955	0.0192132	0.0514983
Armcx5	0.0770732	0.153132	0.0799416	0.166472	0.0515375	0.0902463	-0.282383	0.953459	-0.256817	0.815537	-2.68703e-05	5.1881e-05
Armcx6	-0.279173	0.584711	-0.135336	0.245248	-0.106187	0.185379	-0.104235	0.164032	0.0136588	0.0184163	0.0942115	0.14419
Armh3	-0.0784215	0.312819	-0.0296441	0.101211	-0.0640288	0.24436	0.0285441	0.0967409	-0.0627807	0.221487	-0.0290684	0.0984824
Armt1	0.00271732	0.00862358	-0.0329342	0.0884025	0.0257436	0.0887224	0.0996375	0.333056	-0.0232292	0.059743	-0.00709691	0.0193521
Arnt	-0.0217428	0.0756661	-0.0406658	0.151207	-0.00323743	0.0105418	-0.00919169	0.0306809	-0.110062	0.514169	0.00400409	0.013119
Arnt2	-0.146185	0.163468	-0.391077	0.45764	-0.268462	0.302762	-0.31229	0.315912	0.30783	0.304406	-0.379831	0.408132
Arntl	0.205532	0.815437	0.0944204	0.291931	0.125143	0.431028	0.236697	1.36207	0.201877	0.962251	0.132807	0.631268
Arntl2	-0.125934	0.134772	0.278697	0.351821	0.14073	0.153129	-0.428857	0.715243	-0.0667153	0.0729902	-0.379957	0.66462
Arpc1a	0.0165293	0.0576261	0.0280733	0.102109	0.0385871	0.145745	0.0222705	0.0791363	0.100382	0.465924	0.00609641	0.0204074
Arpc1b	0.0334802	0.130426	0.0406634	0.162678	0.0104493	0.0372969	0.0644435	0.465472	0.0928112	0.445233	0.0236654	0.0888134
Arpc2	0.0580852	0.187582	0.04913	0.137739	0.0404847	0.123739	-0.0259134	0.153608	0.0841971	0.393062	-0.00520785	0.0182261
Arpc3	0.00657921	0.0223898	0.0203385	0.0728912	-0.0134696	0.0470322	0.0552989	0.349533	0.073528	0.317654	-0.0313885	0.11682
Arpc4	0.0194787	0.0715795	0.0393641	0.155806	0.018852	0.069115	0.0558689	0.233671	0.052795	0.218501	0.00733215	0.02562
Arpc5	0.0543127	0.227423	0.0192267	0.0707408	0.0556549	0.234171	0.0453972	0.292038	0.094531	0.451885	0.0751028	0.336294
Arpc5l	0.106442	0.495544	0.0893852	0.39443	0.0847783	0.368582	0.149849	0.787561	0.107723	0.500322	0.0485685	0.18579
Arpin	0.0200226	0.104396	-0.0363345	0.136565	-0.00712701	0.0347125	-0.0758824	0.510677	-0.052477	0.208159	-0.0577898	0.358909
Arpp19	0.0656637	0.280002	0.0543634	0.222905	0.0686809	0.295947	-0.0361281	0.212475	-0.00496202	0.0169337	-0.0764501	0.336586
Arrb1	0.215668	0.674745	0.0244541	0.047283	0.0439775	0.101893	0.0645525	0.235373	0.926898	5.64608	0.610481	6.99756
Arrb2	-0.0265105	0.0861415	0.0512078	0.180987	0.0592407	0.214817	0.0111502	0.0351847	-0.0154194	0.0494114	-0.0276971	0.0923112
Arrdc1	0.106084	0.234887	-0.0323568	0.0590783	0.0143861	0.023604	-0.271121	1.24852	-0.104438	0.268123	-0.0479331	0.115295
Arrdc2	-0.361056	0.703006	-0.187448	0.301999	-0.0815997	0.117645	0.0734451	0.109281	0.00293811	0.00384036	0.0503999	0.0724263
Arrdc3	0.241011	0.832382	0.0631217	0.164991	0.212757	0.696738	-0.257716	1.55365	0.151757	0.525269	0.0854595	0.278607
Arsa	-0.0471037	0.168108	-0.0266278	0.0889269	-0.093513	0.384984	-0.170924	0.672669	-0.00197649	0.00477795	-0.0575743	0.197639
Arsb	-0.0114044	0.0377418	-0.0302841	0.107104	0.0321489	0.114654	-0.176115	0.9524	-0.0800114	0.26844	-0.103564	0.458209
Arsg	0.147446	0.0819855	0.224841	0.130373	0.527525	0.355322	0.680991	0.45474	1.16529	1.09666	0.323205	0.178383
Arsj	-0.0906527	0.391732	0.0378883	0.138318	-0.0155365	0.0523534	0.193399	1.11384	0.13438	0.659051	0.171029	0.718485
Arsk	-0.0832586	0.161042	-0.0542011	0.103055	0.0288056	0.0519752	-0.299361	0.825282	-0.179184	0.371446	-0.124473	0.270621
Art3	0.0390535	0.0414066	-0.262848	0.35268	0.045006	0.0492801	-0.520069	0.738904	-0.444	0.587615	-0.540485	0.714558
Artn	0.215131	0.238513	0.275857	0.330728	-0.0611435	0.0609933	0.158758	0.197295	0.18003	0.209916	0.234724	0.318603
Arv1	-0.0650217	0.128195	-0.0966893	0.209477	-0.143843	0.316867	0.046913	0.0801458	-0.105747	0.167055	0.0817098	0.136262
Arvcf	-0.207062	1.00709	-0.0561014	0.206731	-0.106256	0.39608	-0.273794	0.837532	-0.121712	0.309955	-0.114982	0.279735
Arxes2	-0.529826	0.391946	0.553354	0.459781	0.377766	0.297118	0.486129	0.358476	0.987768	0.991031	0.476816	0.320258
As3mt	0.14031	0.316729	-0.0803066	0.158208	-0.00296789	0.00478401	-0.314188	1.03403	0.121624	0.266048	0.037714	0.0747943
Asah1	0.0103762	0.0362456	0.00372332	0.0126801	0.0236985	0.0870495	-0.176947	1.05204	-0.179736	1.07776	-0.192581	1.19406
Asah2	0.00453106	0.0111575	0.0194712	0.0480977	-0.034087	0.0828604	-0.31511	1.32164	-0.188769	0.606084	-0.0798134	0.24698
Asap1	0.00799038	0.028118	0.0252414	0.094883	-0.000416334	0.00142243	-0.113474	0.576137	-0.0394837	0.15607	-0.0123428	0.0440706
Asap2	0.032195	0.1093	-0.0638834	0.239333	-0.0314335	0.106185	0.0198049	0.0643976	0.0044627	0.0137833	0.107008	0.460279
Asap3	-0.0860672	0.208607	-0.130603	0.323178	-0.0953722	0.233663	-0.143535	0.517426	-0.171845	0.579033	-0.110036	0.329636
Asb1	0.0804431	0.326199	-0.000729638	0.0022617	-0.0332216	0.115102	0.207316	1.1871	0.065198	0.24947	0.182331	0.979508
Asb13	-0.0020313	0.00204855	-0.446036	0.766225	-0.570598	1.08483	-0.351374	0.431507	-0.654464	0.933472	-0.460164	0.575818
Asb3	0.0169885	0.0371199	-0.0324868	0.0723264	0.0541952	0.135567	-0.0855491	0.264026	-0.0021162	0.00448581	0.0026183	0.00599383
Asb5	0.0878625	0.19332	-0.0022996	0.00414992	0.0927502	0.198268	-0.0600488	0.250247	0.0484473	0.194293	-0.0363801	0.139498
Asb6	0.023803	0.0853569	0.0213606	0.0759283	0.0833489	0.36738	0.169341	0.954997	-0.00347615	0.0114579	0.0411499	0.13272
Asb7	0.000608456	0.00128521	0.0377544	0.0837115	-0.0357533	0.0796909	-0.0835756	0.2627	0.0560222	0.131724	0.074263	0.206329
Asb8	-0.0237938	0.0813999	-0.0785342	0.242397	0.0153699	0.0511277	0.0439395	0.160509	0.09208	0.394114	0.0444222	0.162576
Ascc1	0.000212008	0.000603776	-0.0498891	0.165769	0.00276154	0.00713624	-0.118206	0.482382	0.170983	0.594117	-0.00834176	0.0183631
Ascc2	-0.0739659	0.499653	-0.0445849	0.263266	-0.084164	0.372697	-0.0275892	0.100687	-0.0724519	0.30901	-0.0188345	0.0665949
Ascc3	0.0482758	0.192223	0.015771	0.0487854	0.0363373	0.138654	0.0128189	0.0658891	-0.0745542	0.323835	0.0473819	0.187747
Asf1a	0.0753966	0.308809	0.0631225	0.248445	0.123237	0.585549	0.089179	0.380177	0.0241346	0.0829501	-0.0300321	0.10503
Asf1b	-0.00918256	0.0454532	0.0658202	0.432449	0.0567897	0.357675	0.0921244	0.415788	0.0596232	0.241871	0.0263223	0.0948873
Asgr1	-0.041215	0.0393129	0.161864	0.172534	-0.440205	0.539284	0.0639659	0.0615607	0.129714	0.133825	0.414317	0.541002
Ash1l	0.0385934	0.149155	-0.0361509	0.138364	0.00096804	0.00325087	0.0155761	0.0551648	-0.0395532	0.152925	0.0765997	0.337104
Ash2l	-0.0267912	0.0990444	0.0155575	0.0552031	-0.000628131	0.00210549	-0.004548	0.0154693	-0.0141537	0.0499491	-0.0305706	0.114562
Asic1	-0.0914805	0.0852257	-0.654601	0.827453	-0.352196	0.371803	0.0499664	0.0334321	0.765367	0.880292	0.326789	0.268005
Asl	-0.117861	0.518013	-0.0924934	0.309128	0.000405804	0.00116319	0.154706	0.774204	0.129206	0.603006	0.0773305	0.308026
Asna1	-0.0222117	0.0799723	0.0223166	0.0804511	-0.0192714	0.0686505	0.0532174	0.212865	0.0065117	0.0220073	-0.111295	0.536305
Asns	-0.0191377	0.0386871	0.0502619	0.106435	0.0271438	0.0562104	-0.032255	0.194969	-0.00375372	0.0129904	-0.116893	0.601306
Asnsd1	-0.005251	0.0174989	0.0236555	0.0844125	0.0210598	0.0744395	-0.0720019	0.477028	0.0336078	0.125057	-0.0350695	0.195867
Asph	-0.0096491	0.0335519	-0.014957	0.0530649	-0.00638012	0.0219135	0.0522356	0.213308	0.149991	0.839789	0.0744466	0.328353
Asphd2	0.673798	0.448414	0.352825	0.189063	0.351645	0.196703	0.800958	0.692499	0.628233	0.500011	0.364928	0.252595
Aspm	-0.102818	0.388645	-0.0465809	0.124599	-0.05253	0.153032	-0.151201	0.83324	-0.151353	0.835249	-0.0791211	0.349502
Aspn	0.381442	0.360875	0.177352	0.141482	0.176148	0.135814	0.926046	1.52147	0.757444	1.08567	0.807325	1.10736
Aspscr1	-0.0749798	0.312805	-0.0114174	0.038349	-0.0601487	0.239146	0.0349528	0.128319	0.0513452	0.199814	0.0361701	0.133382
Asrgl1	-0.259775	0.323555	-0.356334	0.464115	0.055559	0.0562787	-0.00377635	0.00336318	-0.0147038	0.0126238	0.00834189	0.00718378
Ass1	-0.0298468	0.0295971	0.0131166	0.0125962	0.00657747	0.00625607	-0.189492	0.286908	-0.276013	0.414536	-0.365652	0.640088
Aste1	-0.0604508	0.117702	0.0174534	0.0308889	-0.0244568	0.0451197	-0.102377	0.184289	-0.221792	0.42163	-0.221416	0.40728
Asxl1	-0.0321882	0.121267	-0.0161095	0.0572157	-0.0325778	0.122921	-0.0847891	0.383531	-0.0768917	0.339107	-0.00621588	0.0212973
Asxl2	0.00875565	0.0433205	0.000598131	0.00283252	-0.0424886	0.249246	0.025278	0.0910201	-0.0334971	0.124193	0.0820473	0.569998
Atad1	0.0216264	0.0792493	0.0234385	0.0864829	0.0317115	0.120656	0.0179691	0.0648127	-0.111715	0.555922	-0.0741629	0.326567
Atad2	-0.0607423	0.260067	-0.0350939	0.137021	-0.0413594	0.165234	0.0344307	0.211157	-0.131866	0.711304	0.00248216	0.00855196
Atad2b	-0.0112036	0.0369907	-0.0507988	0.19221	0.0448687	0.166938	0.0197554	0.0671785	0.0332468	0.118729	-0.0301184	0.106054
Atad3a	-0.00567405	0.0193383	0.0135675	0.0476592	0.018715	0.0670214	0.0570822	0.233644	-0.162791	0.74313	-0.088061	0.398871
Atad5	-0.0365954	0.115366	-0.00331013	0.00797159	0.0271634	0.0937269	-0.0392118	0.140278	-0.23501	0.958499	-0.0786887	0.276229
Atat1	-0.107658	0.235723	-0.185719	0.456557	-0.113489	0.244554	-0.244868	0.701921	-0.158988	0.393126	-0.096665	0.203081
Ate1	0.0769487	0.199134	0.0518686	0.122631	0.0852161	0.219916	0.08051	0.343385	-0.0568628	0.223775	-0.0055183	0.0181342
Atf1	-0.0017432	0.00581114	0.0369755	0.140488	-0.0586844	0.240176	0.10014	0.467894	-0.0337043	0.125688	-0.016367	0.0572852
Atf2	0.0638319	0.262886	0.0174722	0.0610841	0.0332199	0.122977	-0.0372906	0.139875	0.0256892	0.0926532	0.0311801	0.114623
Atf3	-0.18062	0.479258	0.0578575	0.117603	-0.012332	0.025077	0.0329519	0.105047	-0.0258914	0.0593018	-0.110856	0.310184
Atf4	-0.00844314	0.0214902	0.0923604	0.27266	0.00848346	0.0222291	0.100536	0.867821	0.0836048	0.390523	-0.00880019	0.0313004
Atf5	0.0103798	0.0228671	0.123809	0.342029	0.0252237	0.0570202	-0.149912	0.616939	-0.116944	0.502199	-0.0947362	0.371801
Atf6	0.0313585	0.117861	0.0607721	0.253664	0.0586921	0.243214	-0.0654143	0.276037	-0.0248884	0.0911065	-0.0149589	0.0527564
Atf6b	-0.0350128	0.097113	-0.00238775	0.00617355	-0.0344592	0.101407	0.123242	0.604069	0.00298049	0.00975556	0.0590977	0.236007
Atf7	-0.00980438	0.0335746	-0.0199712	0.0710151	-0.0890849	0.401473	-0.0690896	0.290325	-0.0984834	0.455479	0.0653595	0.272057
Atf7ip	-0.18602	1.08888	-0.130514	0.655742	-0.158938	0.865448	-0.158826	0.873386	-0.174155	0.999938	0.00489288	0.0234136
Atg10	0.0863308	0.12208	0.148976	0.212908	0.096873	0.138668	0.0429815	0.0595314	0.181159	0.283002	-0.108134	0.160928
Atg101	0.0238966	0.0670893	0.0573784	0.188959	0.0495793	0.157804	0.10117	0.443888	0.15374	0.788187	-0.0247102	0.0842352
Atg12	0.0490357	0.166601	0.0862333	0.325414	-0.00178377	0.00563568	-0.0228513	0.0784402	-0.0614983	0.240749	-0.0169741	0.0570935
Atg13	0.00406977	0.0115413	0.0841342	0.259937	0.0309673	0.107726	0.0264704	0.091748	0.1545	0.802692	0.153088	0.791037
Atg14	-0.0333405	0.0745282	0.116434	0.31486	0.0192496	0.0420262	0.0392215	0.106984	-0.092945	0.243071	0.0361809	0.0984681
Atg16l1	-0.0151779	0.0438152	0.0271887	0.0764914	-0.0773686	0.31106	0.108113	0.470521	0.0637683	0.242357	0.0302481	0.10271
Atg16l2	-0.163734	0.483546	-0.11089	0.276185	-0.221608	0.664422	-0.0597674	0.174927	-0.232195	0.726064	-0.00210379	0.00486639
Atg2a	-0.0816494	0.351174	-0.0669575	0.274661	-0.101217	0.462976	-0.00784068	0.0263817	-0.117201	0.5691	-0.0450616	0.173218
Atg2b	-0.0235938	0.0853189	-0.0843706	0.604659	-0.0235582	0.08519	0.0742489	0.318676	0.0492454	0.194214	0.09109	0.413263
Atg3	-0.0511672	0.198545	-0.0143183	0.0488499	-0.0552253	0.217288	-0.0808947	0.34274	-0.0986789	0.368524	-0.151949	0.79448
Atg4a	0.0473137	0.125583	0.0713846	0.196291	0.0172841	0.0455614	-0.0368877	0.103886	-0.0666212	0.168182	-0.0790382	0.225969
Atg4b	0.0256742	0.0898451	0.00216614	0.0069638	0.0324658	0.116395	0.0343925	0.124546	0.0463852	0.148256	-0.010412	0.0345902
Atg4c	0.138268	0.480296	0.0108146	0.0253161	0.0459118	0.122334	0.130698	0.584405	0.116764	0.44327	0.0852301	0.284037
Atg4d	-0.110965	0.480269	-0.0126908	0.0404452	0.0214419	0.0705074	0.249069	1.54601	0.160203	0.797462	0.209014	1.17852
Atg5	0.0689711	0.280567	0.0283047	0.100216	0.0324362	0.116527	0.0551117	0.21355	0.0675548	0.2089	0.0313301	0.111866
Atg7	-0.118159	0.521416	-0.0403371	0.140809	-0.0324839	0.110522	-0.121716	0.536576	-0.209656	1.15928	-0.171665	0.732335
Atg9a	-0.0250299	0.0884138	-0.0445566	0.168477	0.0188966	0.0653831	-0.0267554	0.0955818	0.148085	0.749044	0.0885755	0.391151
Atg9b	-0.301154	0.352976	-0.203815	0.200078	-0.132114	0.115511	0.0654567	0.0991714	-0.116011	0.144342	0.162923	0.263221
Atic	-0.0556341	0.233469	-0.00247029	0.0085063	-0.0170424	0.0620745	0.165888	0.985038	-0.0924417	0.264419	-0.0870768	0.298246
Atl1	-0.341208	0.364735	-0.0660418	0.0524865	-0.446104	0.489757	-0.277794	0.289728	0.0894941	0.0818805	0.0679376	0.0632632
Atl2	0.120594	0.599254	0.11597	0.568278	0.146882	0.789459	0.0725185	0.30644	0.0436792	0.167402	0.0488906	0.190654
Atl3	0.0270124	0.102133	0.0200274	0.0737574	-0.0393401	0.155619	-0.0729435	0.537508	-0.0354362	0.137976	-0.00578447	0.0201336
Atm	-0.0465421	0.172937	-0.121185	0.567843	-0.0287952	0.100785	0.0314769	0.08478	-0.102469	0.285472	-0.0187315	0.061868
Atmin	-0.015888	0.051028	-0.0121696	0.0386093	-0.0776641	0.303979	-0.0701358	0.270866	0.0429223	0.123855	0.0914492	0.380176
Atn1	-0.131432	0.691608	-0.0177218	0.0636648	-0.12164	0.621504	0.0753979	0.3317	-0.110672	0.54468	0.040981	0.159916
Atoh8	0.169748	0.330626	-0.0114496	0.0154833	0.295712	0.612065	-0.260494	0.406109	-0.225528	0.291172	-0.117853	0.133922
Atox1	-0.0606205	0.236388	-0.0385667	0.13983	0.0427269	0.157534	0.0666427	0.265828	0.0213443	0.0730212	-0.0451199	0.166979
Atp10a	0.0431603	0.160475	0.00893693	0.0294382	0.026915	0.0945728	-0.0531952	0.205827	-0.0784764	0.272649	-0.0484722	0.184641
Atp10d	-0.0226082	0.0723649	-0.16804	0.720372	-0.144831	0.537595	0.0300758	0.0968523	-0.0961474	0.25937	-0.0520891	0.141163
Atp11a	-0.0325697	0.1237	-0.0346268	0.132514	-0.0262852	0.0975687	-0.0305387	0.115217	-0.0219931	0.0804441	0.0522882	0.213562
Atp11b	0.0246958	0.129681	0.0261969	0.138665	0.069212	0.449824	-0.00934462	0.0456833	0.139532	0.732103	0.107481	0.832206
Atp11c	0.129159	0.619123	0.0382309	0.103988	0.0429137	0.156681	0.045443	0.149724	-0.0351446	0.105538	0.0371519	0.131092
Atp13a1	-0.0792653	0.352868	-0.0741614	0.324623	-0.111156	0.548284	0.020341	0.073315	-0.188536	1.15493	-0.0676527	0.288116
Atp13a2	-0.0874599	0.355574	-0.0317694	0.108454	-0.0730813	0.284583	0.005263	0.0157082	0.119765	0.556228	0.0947003	0.330064
Atp13a3	0.0937513	0.451799	0.0502203	0.170759	0.0766093	0.267024	0.0141262	0.0781961	-0.104492	0.520122	-0.0471346	0.192858
Atp1a1	0.030868	0.0835146	0.0360517	0.0935843	0.0471008	0.130068	0.124752	0.665625	0.0060032	0.0211204	0.0367692	0.14544
Atp1a2	0.0147337	0.00807282	0.3579	0.218307	-0.17212	0.0869164	-0.595645	0.441755	0.307902	0.179177	-0.0761282	0.0433873
Atp1a3	0.0391407	0.0411514	0.089881	0.097902	-0.0471256	0.0446537	-0.00887953	0.00861259	0.292675	0.355651	0.214069	0.229789
Atp1b1	0.0493767	0.0819501	0.069289	0.0998298	0.106955	0.169636	0.421937	1.12651	0.266716	0.474716	0.164506	0.254227
Atp1b3	0.0441444	0.175464	0.0499523	0.202739	-0.0109611	0.0385179	0.175584	1.05469	0.0337649	0.128876	0.0568476	0.235568
Atp23	-0.100167	0.211301	-0.0926308	0.178842	-0.0168675	0.0273793	0.0501551	0.1022	-0.0353412	0.0657969	-0.0771458	0.161588
Atp2a1	-0.449908	0.422932	-0.169192	0.124406	-0.256564	0.216286	-0.728435	0.82468	-0.644475	0.668183	-0.323548	0.295124
Atp2a2	0.0162579	0.0390518	0.0031147	0.00711003	0.0154371	0.0370567	0.135355	0.748203	-0.0409228	0.16473	0.0201251	0.0749348
Atp2a3	-0.460657	0.465381	-0.162031	0.126792	-0.399255	0.386529	-0.247449	0.249756	-0.266379	0.250797	-0.0354583	0.0310371
Atp2b1	-0.051729	0.126697	-0.0208556	0.0453572	-0.0495696	0.11763	-0.131801	0.447271	-0.153699	0.50058	-0.0323862	0.0886027
Atp2b4	0.0332554	0.0678508	-0.0829145	0.179975	0.0258586	0.0490998	-0.307259	2.44498	0.0304602	0.112773	-0.0574092	0.23315
Atp2c1	-0.0126598	0.0444827	0.0171979	0.0614977	-0.00306155	0.0103738	0.00442218	0.0150715	0.0454663	0.180536	0.0272541	0.101239
Atp5a1	0.00238226	0.00572452	0.0177471	0.0436356	0.0460291	0.121988	0.0340666	0.134122	0.0191512	0.0712595	-0.0181642	0.0673204
Atp5b	0.00354977	0.0090011	0.0421621	0.119686	0.0414379	0.115083	0.0318358	0.124827	0.0487709	0.203624	-0.0335686	0.132476
Atp5c1	0.0687648	0.301894	0.074682	0.334636	0.0503598	0.207225	-0.00656481	0.0343982	0.0455697	0.184489	0.00204496	0.00702441
Atp5d	-0.00618087	0.0215817	0.0260667	0.0982198	0.0244628	0.091621	0.016141	0.0896878	0.0436241	0.175728	-0.0373962	0.147136
Atp5e	-0.0296554	0.157723	0.0848011	0.371422	0.0454916	0.262158	0.0600903	0.243545	0.205087	1.28242	0.0731258	0.309726
Atp5g1	-0.00154787	0.00525608	0.00979879	0.0343541	0.00730473	0.0253655	0.0681933	0.295143	0.00762857	0.0264957	-0.0817863	0.369946
Atp5g2	-0.00451852	0.0157089	0.0403146	0.160518	-0.0126894	0.045534	-0.011013	0.0594769	0.08304	0.384201	-0.0389899	0.154365
Atp5g3	0.0217232	0.0810246	0.0693066	0.267253	0.088938	0.421719	0.101774	0.876459	0.0497406	0.205802	-0.0265359	0.100739
Atp5h	0.0330118	0.125556	0.0726959	0.318105	0.0795438	0.356205	0.0847685	0.38669	0.0723783	0.316878	0.00272792	0.00926748
Atp5j	-0.00604765	0.0208145	0.0576989	0.240132	0.0622726	0.263329	0.0766547	0.340256	0.117397	0.595081	0.0327171	0.124423
Atp5j2	0.0450492	0.176469	0.0490051	0.194697	0.0304522	0.113206	0.0286537	0.105978	0.0731685	0.316673	0.00371494	0.0125184
Atp5k	-0.0223913	0.0726971	0.0517519	0.185689	0.0761553	0.295301	0.00756729	0.0236888	0.165821	0.761882	-0.0420715	0.147686
Atp5l	0.0600886	0.247435	0.0534231	0.215	0.116688	0.578113	0.0358026	0.135301	0.112026	0.547237	0.0283454	0.104274
Atp5md	0.000331927	0.00110989	0.0102284	0.0355249	0.0107952	0.0375735	0.0817766	0.366341	0.119814	0.606784	0.0263735	0.0972928
Atp5mpl	0.0394828	0.146959	0.138009	0.704757	0.139424	0.714901	-0.00217269	0.00711549	0.066884	0.275995	0.0218412	0.0700855
Atp5o_1	1.19959	1.31107	-1.05942	0.528536	-0.949444	0.455169	0.850594	0.405708	1.07437	0.897035	0.840953	0.365712
Atp5o_2	0.0244612	0.0910443	0.04409	0.176414	0.0407806	0.161225	-0.0478867	0.194188	0.0147403	0.0529356	-0.0853487	0.393748
Atp5pb	0.0276814	0.105386	0.0496707	0.205053	0.0566652	0.239857	0.0135779	0.0747633	0.0470755	0.192512	-0.0454548	0.184657
Atp6ap1	0.00323874	0.0111944	-0.00253086	0.00872369	-0.00439434	0.0152573	0.0143615	0.0779696	-0.0561871	0.235024	-0.0727696	0.322241
Atp6ap2	0.0657915	0.283528	0.0678622	0.294579	0.0498742	0.203251	-0.0957358	0.448321	-0.341337	2.98413	-0.205681	1.32086
Atp6v0a1	-0.0290393	0.103452	-0.108637	0.501168	-0.144174	0.737197	-0.127787	0.614054	-0.160232	0.843982	-0.0735579	0.30021
Atp6v0a2	0.0651982	0.273805	0.00314939	0.0105699	0.0247721	0.0901504	0.0307039	0.113517	-0.0381892	0.14496	-0.00840938	0.0286282
Atp6v0b	0.00378259	0.0129651	0.0333218	0.127702	-0.00335214	0.0114707	0.00767885	0.0265201	-0.0646281	0.274239	-0.0731061	0.31907
Atp6v0c	0.0355998	0.139222	0.0607155	0.259979	0.0247477	0.0929448	0.0127949	0.0457526	-0.127711	0.67759	-0.0870739	0.405814
Atp6v0d1	0.0236845	0.0621669	0.0677286	0.189454	0.0230499	0.0660889	-0.206422	1.28291	-0.139928	0.728208	-0.175278	1.00495
Atp6v0e	-0.000340701	0.00113916	0.038482	0.148377	0.0339062	0.128581	0.0840824	0.377961	0.0874658	0.397874	-0.0263099	0.0965998
Atp6v0e2	0.101399	0.213335	-0.00627559	0.0110087	0.0189938	0.0325343	0.0195725	0.0323108	0.00248466	0.0037848	-0.101936	0.177106
Atp6v1a	-0.00472018	0.0163585	0.0206453	0.0760712	0.02907	0.110558	-0.112901	0.569526	-0.144091	0.79953	-0.138538	0.755836
Atp6v1b2	0.0617577	0.263593	0.113084	0.572611	0.0442826	0.177623	-0.109835	0.54554	-0.284741	2.25064	-0.230709	1.60532
Atp6v1c1	0.0225864	0.0830251	0.0706247	0.308404	0.0196074	0.0712784	0.0534022	0.218157	-0.0582196	0.241651	-0.0640912	0.271297
Atp6v1c2	0.799641	0.48673	-0.342923	0.140305	0.481221	0.220006	0.243643	0.102361	0.593874	0.307017	-1.18974	0.489719
Atp6v1d	0.0640302	0.268193	0.039026	0.149761	0.0440081	0.171909	-0.0672179	0.280852	-0.057775	0.234076	-0.108123	0.838527
Atp6v1e1	-0.000371032	0.00123268	0.0287419	0.106205	-0.00588915	0.0199808	-0.0162252	0.0567732	0.00396153	0.0132571	-0.0125694	0.0433979
Atp6v1f	0.0542519	0.209137	0.112407	0.522284	0.103585	0.468448	-0.00409053	0.0130772	0.0658975	0.261389	-0.0222725	0.0759237
Atp6v1g1	0.0955993	0.205178	0.0525301	0.0991043	0.0647483	0.129393	-0.102282	0.50144	-0.122757	0.437698	-0.194964	0.898184
Atp6v1g2	0.255312	0.362511	0.306489	0.457189	0.127012	0.143881	-0.25299	0.244651	0.158319	0.144091	0.235842	0.255182
Atp6v1h	-0.0139521	0.0484533	0.0174004	0.0612472	0.027625	0.100957	0.113585	0.539832	-0.0579927	0.229926	-0.0122046	0.0412248
Atp7a	-0.10228	0.452679	-0.0884559	0.375568	-0.0686812	0.274096	-0.0964294	0.416988	0.0710354	0.286026	-0.00427557	0.0136596
Atp7b	-0.708387	0.282785	0.751289	0.312184	-0.343379	0.128981	-1.21325	1.0176	2.1824	3.07524	0.432201	0.348883
Atp8b1	-0.0215402	0.0102734	-0.224245	0.102707	-0.0884261	0.0396521	-1.10204	0.658622	-0.60273	0.33155	-0.358571	0.182185
Atp8b2	-0.00778938	0.0272452	-0.0192987	0.0705318	-0.0400723	0.158149	-0.0220803	0.0815441	-9.78912e-05	0.000332474	0.000868377	0.00295736
Atp9b	-0.00693641	0.0230636	0.0652111	0.266587	0.0513131	0.200085	-0.0326248	0.118604	-0.0703825	0.291013	0.0375977	0.139362
Atpaf1	0.0322922	0.106559	0.00887587	0.0270878	0.121687	0.528811	0.0227866	0.0742699	-0.0477277	0.153826	-0.0779603	0.278128
Atpaf2	0.0190977	0.0511333	0.051816	0.160047	0.0824941	0.294385	0.0498689	0.139234	0.0220216	0.0580052	0.017485	0.0539902
Atpif1	0.0819946	0.363541	0.0207751	0.0743577	0.0654843	0.27473	0.0688074	0.293353	0.146573	0.799339	0.00885903	0.0304549
Atpsckmt	0.000967881	0.00289567	-0.118546	0.508424	-0.0127404	0.0396616	0.0161859	0.0512628	-0.0204001	0.0569069	-0.106008	0.329629
Atr	-0.0267541	0.0936286	-0.0866272	0.369238	-0.0250585	0.0871996	-0.0131803	0.0439506	-0.0263997	0.0923433	-0.0396157	0.144833
Atraid	-0.0506092	0.146304	0.0131388	0.0342467	-0.0132752	0.032102	-0.145091	0.588345	0.0693675	0.177586	-0.0287051	0.0731627
Atrip	-0.10724	0.347329	-0.0876178	0.255339	0.00131553	0.00307534	0.043677	0.120709	-0.10017	0.25346	-0.0739537	0.193802
Atrn	0.0308692	0.112984	-0.00182713	0.00601	0.023936	0.0854539	-0.107073	0.501033	-0.0623552	0.25331	-0.034504	0.127308
Atrnl1	0.0609076	0.203152	0.0822608	0.275399	0.0885078	0.369343	-0.217093	1.31612	-0.00344781	0.00844397	-0.013071	0.0345518
Atrx	0.0488207	0.198041	0.00868038	0.0303424	0.0409311	0.161397	-0.0182372	0.0661502	-0.00694647	0.0241473	0.0984912	0.473827
Atxn1	0.151211	0.320978	0.172513	0.352955	0.201622	0.452153	0.00424023	0.0089197	0.227857	0.776076	0.111417	0.333193
Atxn10	0.0204373	0.0748939	0.0490363	0.199641	0.0211243	0.0776174	-0.066677	0.288874	0.0162011	0.0523262	-0.059676	0.252362
Atxn1l	0.0608065	0.251532	-0.0613145	0.253553	-0.0359594	0.136131	-0.0388123	0.147569	-0.0126956	0.0439559	0.0389675	0.148478
Atxn2	-0.099583	0.468303	-0.0910528	0.416785	-0.0542273	0.219546	-0.120246	0.602746	-0.145016	0.782872	0.0425126	0.165432
Atxn2l	-0.100789	0.492756	-0.0849157	0.394103	-0.149835	0.851765	-0.0278752	0.164755	-0.229259	1.6161	-0.018837	0.0690912
Atxn3	-0.0223341	0.0743418	-0.110882	0.486931	-0.0730999	0.286839	-0.170716	0.87256	-0.113272	0.413094	-0.0919347	0.378672
Atxn7	0.0369345	0.126434	0.00862981	0.026841	-0.0681189	0.256357	-0.048752	0.172966	-0.0784493	0.268948	-0.0654713	0.215539
Atxn7l1	-0.00912252	0.0244062	-0.0275365	0.0669565	0.0301637	0.0916772	0.00531145	0.0166224	0.208713	0.821723	0.117716	0.419791
Atxn7l2	0.033785	0.060067	0.130118	0.292965	0.117223	0.245049	-0.0381367	0.0623396	-0.335136	0.79194	-0.0834741	0.15989
Atxn7l3	0.00443016	0.0150891	0.0411748	0.160802	-0.023022	0.0840787	0.056257	0.23152	0.0366835	0.140886	0.0303152	0.113695
Atxn7l3b	0.00786125	0.0273238	0.00570976	0.0196839	-0.00448913	0.0154016	-0.0678059	0.292832	-0.032664	0.124652	-0.0244255	0.0903888
AU018091	-0.168856	0.914126	-0.0609958	0.24032	-0.192109	1.10489	-0.0197196	0.0680222	-0.0816225	0.347097	-0.0346547	0.125987
AU021092	-0.277691	0.602731	0.0182021	0.0304129	-0.124315	0.240612	-0.34984	0.76661	0.299445	0.537238	0.194996	0.328122
AU022252	-0.0980871	0.318483	0.00409434	0.00988538	-0.0198236	0.048806	0.0078214	0.0235179	0.188187	0.735151	0.16692	0.809639
AU040320	-0.0376718	0.1188	-0.0267814	0.0671209	-0.0469789	0.122053	-0.0984552	0.314614	-0.0933123	0.266085	-0.10439	0.341712
AU041133	0.193435	0.328114	-0.0177893	0.0229318	0.0437487	0.0623907	0.148568	0.25181	0.0199244	0.0267255	0.0799575	0.118415
Auh	0.152407	0.379578	0.23423	0.653969	0.0515545	0.0899457	0.105158	0.297407	0.101854	0.265014	0.063964	0.142676
Aunip	0.00512174	0.0156453	-0.0021353	0.00645655	0.00798581	0.0246463	0.0439425	0.152341	-0.146916	0.458618	-0.0486133	0.145077
Aup1	0.0533076	0.217325	0.0177387	0.063551	0.0437548	0.172449	0.0155417	0.0820891	-0.0764305	0.336441	-0.0316294	0.119065
Aurka	-0.0844982	0.385167	0.0117325	0.0413404	0.00360184	0.0123012	0.140124	0.75739	0.0550222	0.153471	-0.0308911	0.0994256
Aurkaip1	-0.0170159	0.0858389	0.0280997	0.150247	0.00243823	0.00803977	0.0734	0.311318	0.0971608	0.445705	0.0230033	0.0818637
Aurkb	-0.0284199	0.105838	-0.00859569	0.0297384	0.0236373	0.0865573	0.0760648	0.334012	0.0520545	0.2106	0.0233487	0.0851094
Auts2	0.279111	0.363228	0.119461	0.128187	0.491159	0.849451	-0.0549972	0.0462096	0.161104	0.149476	0.260914	0.282792
Aven	-0.0901384	0.368936	5.4784e-05	0.000167744	-0.0151373	0.0488181	0.210204	1.1691	-0.0333258	0.0838288	0.0642756	0.173286
Avil	0.000205492	0.000172494	-0.0285291	0.0235989	-0.112332	0.102199	-0.0623827	0.0690464	-0.0285806	0.0308777	-0.0883341	0.109643
Avl9	0.072307	0.240109	0.110668	0.369371	0.0221993	0.0748765	0.0487522	0.180927	-0.0192696	0.0646163	-0.0112134	0.0365133
Avpi1	0.0325534	0.121697	0.000514714	0.001708	0.0151722	0.0532135	0.180424	1.06799	0.139825	0.738448	0.015182	0.0529361
AW146154	-0.057702	0.0713509	-0.0742223	0.0948915	-0.144242	0.198709	0.361136	0.64435	0.0090939	0.0100585	0.146002	0.214134
AW209491	0.139095	0.454482	0.0256231	0.0655769	0.0446688	0.117402	0.0705274	0.255081	-0.0761781	0.192526	0.03365	0.0912707
AW549877	-0.0879473	0.38657	-0.0293788	0.10618	-0.0787717	0.314812	-0.239292	1.59449	-0.25548	1.18982	-0.135121	0.523469
AW554918	-0.0994783	0.303683	0.0045381	0.0101159	-0.116363	0.362805	-0.0473101	0.156794	0.0715078	0.197389	0.00207173	0.00471791
Awat2	0.326561	0.174445	0.0908276	0.0406465	0.60907	0.430723	-0.00392223	0.00176152	0.863224	0.664858	0.203651	0.114743
Axdnd1	0.173844	0.151111	0.249698	0.231569	0.0141079	0.0105238	-0.0604698	0.0373029	-0.171882	0.122846	0.304568	0.25953
Axin1	0.0494496	0.19586	0.0297092	0.164402	0.0461009	0.276838	0.0855141	0.382364	0.0855158	0.382718	0.0299068	0.110377
Axin2	-0.385564	0.397308	-0.0840304	0.0673459	-0.395216	0.392134	-0.00372751	0.00242218	-0.143595	0.10053	0.200463	0.15378
Axl	0.00959123	0.022878	0.0152055	0.0354791	0.015713	0.0378568	0.10015	0.496912	0.139735	0.78544	0.0736627	0.334302
Azi2	-0.0263074	0.0921176	0.0475297	0.179525	0.0141485	0.0475144	0.00735642	0.0243701	-0.0286502	0.102505	0.0039999	0.0130891
Azin1	0.0377623	0.10068	0.0120787	0.0300871	0.0197409	0.0504569	-0.0155607	0.0568671	-0.0684099	0.303476	-0.039387	0.157458
Azin2	-0.113053	0.154244	-0.00315193	0.00385275	-0.123297	0.176353	-0.272715	0.477614	0.361558	0.646864	0.0867305	0.110806
B230118H07Rik	-0.224076	0.58963	-0.194681	0.490924	-0.137123	0.336525	-0.0755512	0.215907	0.0221982	0.0485233	-0.0934384	0.271512
B230217C12Rik	-0.326152	0.30876	-0.0785103	0.0649826	-0.00351289	0.0026294	-0.167152	0.15727	0.193947	0.1973	0.301988	0.333219
B230219D22Rik	-0.0667675	0.241846	-0.0766766	0.283028	-0.0332512	0.104666	-0.239377	1.6731	-0.0996646	0.473363	-0.120755	0.612022
B230307C23Rik	0.0648755	0.0940438	-0.133849	0.203226	0.075627	0.108074	0.0827064	0.111673	-0.0396121	0.0462085	0.0642189	0.085507
B2m	0.0743022	0.227432	0.0201357	0.0507862	0.0022478	0.00553742	-0.0773492	0.349477	0.0107615	0.0382412	0.0287134	0.109203
B3galnt1	-0.148791	0.341266	-0.0783581	0.166971	0.0188219	0.0338693	-0.0939391	0.164612	0.119922	0.208332	0.0332584	0.0491356
B3galnt2	0.133363	0.658058	0.0943281	0.413673	0.0778905	0.324144	0.217778	1.32635	0.0711932	0.285961	0.0789195	0.324533
B3galt4	-0.00483446	0.00514684	-0.0252725	0.027151	-0.0636309	0.0703469	0.164471	0.194409	-0.238691	0.272553	0.0481549	0.0459612
B3galt6	0.101465	0.22132	-0.0466236	0.0857574	0.0915861	0.171683	0.0672795	0.153064	0.0600738	0.116189	-0.0788955	0.171801
B3gat3	0.0634609	0.147281	-0.111052	0.274152	-0.11457	0.294356	-0.0665909	0.167106	-0.0424061	0.0903014	-0.0868395	0.198175
B3glct	0.0326516	0.064685	-0.00189843	0.00347665	-0.135533	0.278225	-0.140146	0.274364	-0.0831222	0.141525	0.0155638	0.0265051
B3gnt2	-0.0335821	0.0686964	0.232006	0.64422	0.00828009	0.0137797	0.0837783	0.199693	-0.312429	1.04618	0.198425	0.645339
B3gnt5	-0.0404194	0.0223218	0.835156	0.826252	0.126376	0.0735138	-0.17998	0.107192	0.108887	0.0688451	-0.0981722	0.0568986
B3gnt8	-0.320199	0.245724	-0.457013	0.358397	-0.528017	0.466586	-0.817955	1.01759	-0.399298	0.376274	-0.576748	0.632897
B3gnt9	0.16271	0.309469	0.0807776	0.124573	0.0338967	0.0513818	-0.105334	0.175112	0.126073	0.20095	-0.0337686	0.0449495
B3gntl1	-0.182238	0.38636	-0.0630213	0.117166	-0.0269645	0.0472361	-0.240135	0.68503	-0.341627	0.949637	-0.205637	0.556687
B4galnt1	-0.062075	0.148922	-0.0379762	0.0812456	-0.173738	0.49179	-0.0537749	0.142975	0.0617588	0.147868	0.210079	0.817842
B4galnt4	-0.0141827	0.0114801	-0.117655	0.107657	0.159236	0.150599	0.011245	0.0112855	-0.0490674	0.0479279	-0.191405	0.211543
B4galt1	0.16019	0.451421	0.0702998	0.164588	0.0982265	0.242185	-0.105379	0.508005	-0.114054	0.565326	-0.0692337	0.296775
B4galt2	0.104048	0.471719	0.0578116	0.225885	0.0908571	0.395375	-0.0867543	0.372851	-0.0711248	0.221113	-0.137353	0.686276
B4galt3	0.0542891	0.14924	0.0399205	0.133859	0.0270691	0.0709842	0.0445645	0.151647	-0.0662703	0.210754	-0.0300622	0.0846934
B4galt4	0.0250932	0.0468853	-0.0660871	0.131118	-0.0422641	0.0786449	-0.0180371	0.0319794	0.0297599	0.0514249	0.0164195	0.0301955
B4galt5	0.0188263	0.0675178	-0.0561102	0.229905	-0.0679285	0.289798	-0.139069	0.730993	-0.213598	1.37431	-0.15301	0.837134
B4galt6	0.0184676	0.0648471	-0.0538223	0.213943	-0.0295856	0.108069	-0.0935272	0.425311	-0.0517713	0.205349	0.00696652	0.0235245
B4galt7	-0.0118676	0.0378775	0.0746024	0.293924	0.0245806	0.0821013	0.0830241	0.333168	-0.166514	0.684951	-0.116832	0.446224
B4gat1	0.0121257	0.0600426	-0.019176	0.0674167	0.0158989	0.0552657	-0.0235151	0.0843254	0.0457418	0.177969	-0.00902447	0.0306924
B930094E09Rik	0.160809	0.0882324	0.814668	0.596179	1.32156	1.39947	-0.00326293	0.0017	0.590304	0.490525	0.0844338	0.0464254
B9d1	0.0886159	0.183605	0.199597	0.490115	0.00872782	0.0152016	-0.140177	0.478891	-0.0561587	0.127617	-0.150369	0.381864
B9d2	0.030396	0.0538971	0.0162413	0.0302529	0.0328744	0.0605591	0.033716	0.0572406	0.159832	0.327648	0.108968	0.222018
Baalc	0.249729	0.665983	0.060327	0.118657	0.0641187	0.108122	-0.0324404	0.0635373	0.405703	1.59977	0.145403	0.339867
Babam1	0.0508479	0.200883	0.0400305	0.229742	0.0427432	0.248578	0.00672986	0.0226696	0.0697991	0.294607	-0.0102933	0.0507502
Babam2	-0.0387951	0.133917	-0.011643	0.0367522	0.0290496	0.0974278	-0.0743493	0.293373	0.0365132	0.0915918	-0.0347036	0.0930343
Bace1	-0.00364133	0.017008	-0.00165548	0.00542058	-0.0537267	0.211636	0.065186	0.267604	-0.0781224	0.33385	0.0894543	0.397852
Bace2	-0.313796	0.30625	0.179518	0.16226	-0.0168741	0.0129195	-0.38323	0.371193	-0.556095	0.602272	-0.289773	0.294033
Bach1	-0.0182029	0.0629893	0.0620882	0.250891	-0.0106155	0.0357462	-0.107659	0.507178	-0.130133	0.65651	-0.0685482	0.285234
Bach2	-1.43325	1.33061	-0.479128	0.356238	-0.950538	0.863941	-0.651879	0.41956	0.470807	0.351901	-0.528502	0.326487
Bad	0.0433462	0.162995	0.0919818	0.406683	0.09466	0.364579	0.0469193	0.178618	0.0891993	0.391297	-0.00985766	0.0328766
Bag1	0.0339469	0.131636	0.0558567	0.200417	0.0611754	0.192153	-0.000902213	0.00307614	0.0144706	0.0520151	-0.0269625	0.101532
Bag2	0.0349201	0.0870248	-0.0250246	0.0610288	0.081534	0.224293	0.159862	0.793462	0.144667	0.557097	0.0807965	0.275582
Bag3	0.00956855	0.0332979	-0.00399771	0.0136182	-0.0218833	0.0797382	0.0343696	0.20147	-0.107727	0.526059	-0.0290005	0.108373
Bag4	0.0941584	0.287214	0.0614309	0.234901	0.0262621	0.0747531	0.188945	0.82621	0.0504289	0.139607	0.191589	1.06169
Bag5	0.0602921	0.372759	0.0552471	0.219408	0.0685822	0.44049	0.05627	0.223373	0.054288	0.214292	0.0251829	0.0896459
Bag6	-0.0675212	0.29698	-0.0112088	0.0401053	-0.027596	0.105093	0.0137253	0.075748	0.0129813	0.0467597	0.00308396	0.0106868
Bahcc1	-0.147981	0.757231	-0.17587	0.97028	-0.200607	1.17878	0.0497616	0.185818	-0.00431658	0.0108453	0.0144547	0.0477713
Bahd1	-0.099917	0.441356	-0.0606664	0.237055	-0.089703	0.38422	-0.0515333	0.195341	-0.0638932	0.252582	-0.00642713	0.0208598
Baiap2	0.0153561	0.0535492	0.0152184	0.0530507	-0.0486177	0.19081	-0.0465088	0.18124	-0.190238	1.14621	-0.0235951	0.0847822
Baiap2l1	0.0781269	0.344846	0.0346026	0.13125	0.071233	0.273594	-0.0170806	0.061098	-0.126335	0.653587	-0.0372512	0.143494
Bak1	-0.0117799	0.0417238	0.0300161	0.11391	0.00461243	0.0158963	0.022792	0.0838654	-0.0145417	0.0518767	-0.0609604	0.257155
Bambi	-0.377872	0.234623	-0.264425	0.154773	-0.519929	0.330424	-0.679172	0.522895	-0.84769	0.611387	-0.0127243	0.00737292
Banf1	-0.00809217	0.028469	0.0120525	0.0430625	0.0545357	0.228074	0.0215728	0.123171	0.0484035	0.198103	-0.0355004	0.13851
Banp	-0.0102452	0.0338573	-0.0239909	0.0832524	-0.0403076	0.147955	0.125836	0.587539	0.0639619	0.212213	0.0631073	0.242867
Bap1	0.0116493	0.0586177	0.0417348	0.245151	0.033426	0.125034	0.0300132	0.111064	-0.0434324	0.168536	-0.0312159	0.115905
Bard1	-0.108739	0.490136	-0.0688227	0.274554	-0.21967	1.32943	0.0459701	0.169388	-0.0814424	0.335594	0.107301	0.481546
Basp1	0.0130812	0.0350941	0.0136699	0.0345926	-0.00236044	0.00591644	-0.0565896	0.240931	0.0318418	0.123903	-0.0552815	0.234272
Bax	-0.00777238	0.0270047	0.0491284	0.199007	0.060989	0.257602	0.0239136	0.0882372	0.0603552	0.254149	-0.0562485	0.23305
Baz1a	0.0965724	0.461255	0.0438494	0.174785	0.0885156	0.411768	0.200682	1.29344	0.00793768	0.0209361	0.0226332	0.0830201
Baz1b	0.00755053	0.0265297	0.035973	0.140769	0.0180633	0.066091	0.0642335	0.277751	-0.0472711	0.192389	0.0220205	0.0816712
Baz2a	0.0671659	0.288335	-0.0596294	0.249029	0.00395238	0.013477	0.00945257	0.0329121	0.0033284	0.0113255	0.0803692	0.360798
Baz2b	-0.0217812	0.0572384	0.0145772	0.039735	-0.0103355	0.0291223	-0.0928555	0.395605	-0.125737	0.591055	-0.00840029	0.0271468
Bbc3	0.0185467	0.0298958	0.237848	0.60316	-0.145535	0.30317	-0.0775238	0.20286	-0.152585	0.402728	-0.308539	0.985845
Bbip1	0.169668	0.858438	0.018574	0.0595272	0.0678694	0.255726	0.0830822	0.279557	0.15451	0.759167	0.0585835	0.215961
Bbof1	-0.29171	0.364226	-0.169415	0.18745	-0.0321196	0.0311833	0.128297	0.124269	0.333687	0.381917	0.101909	0.096077
Bbs1	-0.0941838	0.210375	0.00750788	0.0144481	0.0202599	0.0387263	-0.00953325	0.0228111	-0.0416193	0.0983443	0.0669502	0.182568
Bbs10	-0.201934	0.336749	-0.0717776	0.0971027	-0.0675477	0.0891144	-0.379598	0.81938	0.0142433	0.01908	-0.0327782	0.0452209
Bbs12	-0.0132092	0.0230354	-0.164326	0.380797	-0.0627123	0.112154	-0.128874	0.315611	-0.137411	0.312727	-0.15762	0.368251
Bbs2	-0.117106	0.247373	0.0259538	0.0487504	-0.147634	0.324739	-0.0889284	0.271355	0.00783601	0.0160826	-0.0611745	0.139162
Bbs4	-0.195313	0.408753	-0.0879864	0.155671	-0.285197	0.610478	0.398987	1.04629	0.234695	0.425031	0.176753	0.283942
Bbs5	0.154485	0.35341	0.0338753	0.0648662	0.174468	0.408475	0.180464	0.493188	0.200608	0.523226	0.14887	0.360447
Bbs7	-0.0685792	0.133369	-0.0731924	0.140722	-0.160423	0.374435	-0.0926101	0.189357	-0.262785	0.635813	-0.163054	0.362791
Bbs9	-0.121115	0.176322	-0.186584	0.286188	0.0458588	0.0623748	-0.215324	0.409083	-0.12258	0.192728	-0.0504555	0.0691831
Bbx	-0.0979618	0.34203	-0.0412243	0.115447	-0.085336	0.322055	-0.0500161	0.197533	0.157043	0.872937	0.11179	0.542558
BC003965	-0.0975161	0.403046	-0.102537	0.430199	0.035823	0.122933	0.00418598	0.0105466	-0.027274	0.0703352	-0.0412631	0.104925
BC004004	0.0384999	0.146919	0.0568719	0.36099	0.0191825	0.0682353	0.0323042	0.120265	0.123089	0.620433	0.0911466	0.415205
BC005537	0.0153019	0.0553617	-0.0506445	0.208752	-0.0103027	0.0365616	-0.0332558	0.202564	-0.0633666	0.273551	0.024328	0.0911797
BC005624	0.0258266	0.0915397	0.03484	0.127539	0.00985142	0.0329556	0.00613033	0.0202437	0.0912784	0.40479	0.0296132	0.106519
BC017158	-0.114676	0.297123	-0.117217	0.299376	-0.145896	0.402856	-0.198572	0.714149	-0.133493	0.388216	-0.223254	0.90724
BC024063	0.085413	0.162899	0.167257	0.405255	0.0630531	0.122476	0.292509	0.627602	0.328413	0.708887	0.31005	0.636299
BC024978	-0.150827	0.292596	-0.0972397	0.181541	-0.311356	0.737096	-0.0383486	0.0656584	-0.219617	0.424264	0.108771	0.205625
BC025920	-0.346099	0.448501	-0.397843	0.548185	-0.489769	0.669211	-0.292699	0.28959	0.0344132	0.0277043	-0.00971234	0.00794122
BC028528	0.213077	0.296881	0.339841	0.580178	0.410765	0.763857	0.157858	0.238508	0.150431	0.215183	-0.00474187	0.00597745
BC029722	-0.0788421	0.327378	-0.0314805	0.111871	-0.0108042	0.0357097	-0.150455	0.76334	0.125904	0.603747	-0.0189799	0.0641119
BC031181	0.0353972	0.130767	-0.00242739	0.0079524	0.0427696	0.162189	0.0477438	0.183626	0.0386742	0.144269	0.0235097	0.0830064
BC034090	0.117107	0.222729	0.0110397	0.0177876	0.0940022	0.17937	-0.0252045	0.0450106	-0.0686031	0.114094	-0.0818507	0.170339
BC048403	-0.0275405	0.069081	-0.0904093	0.239724	0.0416977	0.113891	0.189776	0.720389	-0.00453767	0.0098156	-0.109195	0.296658
BC052040	-0.109254	0.302669	0.0827317	0.229761	0.0175747	0.041082	-0.070734	0.199869	-0.0931567	0.240497	-0.0114638	0.0242182
BC055324	-0.0225892	0.0750036	0.0229793	0.0765653	0.0168952	0.0551155	-0.0244615	0.0820476	-0.120278	0.422528	-0.0405769	0.143629
BC067074	0.0973238	0.0659832	-0.650516	0.530923	-0.469376	0.332755	-0.102894	0.074246	0.0766884	0.0485989	0.0494515	0.032777
Bcam	0.00159041	0.00153857	0.0243541	0.0256109	0.0496381	0.0531007	-0.414699	0.657897	0.0129427	0.013605	-0.131071	0.153185
Bcap29	0.0324011	0.117133	-0.0491074	0.187691	0.0168865	0.0577591	-0.0491444	0.185422	0.033081	0.109262	-0.0459963	0.171766
Bcap31	-0.0146402	0.0524245	-0.0122323	0.0434066	-0.0069705	0.0242418	-0.0142764	0.0510467	0.0407263	0.160802	-0.0241514	0.0896277
Bcar1	0.0132141	0.0348379	0.0906245	0.291138	0.0185848	0.0522109	0.0204485	0.0740721	0.0949281	0.446325	-0.00403379	0.0137297
Bcar3	0.106717	0.802542	0.0247958	0.0882848	0.154316	0.833727	0.0318627	0.11658	0.215976	1.38231	0.13594	0.698162
Bcas2	0.0540077	0.216733	0.0740479	0.318216	0.0480913	0.189075	0.0272115	0.0991705	-0.0106696	0.036597	0.00225439	0.00748879
Bcas3	-0.00185753	0.00389999	0.0719116	0.180246	0.0287653	0.0637874	-0.297176	1.56668	-0.118581	0.331574	-0.11343	0.340483
Bcat1	-0.0336574	0.11916	-0.038108	0.125749	-0.0520093	0.190635	0.168206	1.00144	-0.0565056	0.162984	-0.0552592	0.208484
Bcat2	-0.0985152	0.267626	-0.0512815	0.119537	-0.0542958	0.11763	-0.012464	0.0409262	0.0789295	0.325508	-0.0489129	0.181852
Bccip	0.051395	0.198572	0.0644445	0.260275	0.0213468	0.0742322	0.0380265	0.139102	-0.13064	0.442058	-0.124283	0.5602
Bcdin3d	-0.143229	0.318513	-0.155076	0.346998	-0.143089	0.321157	0.0391044	0.0780256	-0.00308252	0.00517818	-0.0372986	0.0723417
Bckdha	-0.0474021	0.112793	0.0639041	0.175469	0.136094	0.411026	-0.0528324	0.146877	0.0569924	0.140117	-0.00706565	0.0163166
Bckdk	0.081616	0.348103	0.0652985	0.264043	0.059677	0.236801	-0.0225098	0.0787544	-0.00089843	0.00291008	-0.0499132	0.192045
Bcl10	-0.0393092	0.142875	0.000882998	0.00280674	-0.0295336	0.103852	0.0188733	0.0644779	0.00852992	0.0241768	-0.0224135	0.0774631
Bcl2	-0.246068	0.598697	-0.0871524	0.176242	-0.157769	0.334488	-0.255304	0.913497	-0.327268	1.09734	-0.144809	0.390734
Bcl2l1	0.0505676	0.199491	0.0770522	0.332665	0.0152403	0.0529644	0.0124133	0.042608	-0.0193142	0.0680156	-0.0178404	0.0909785
Bcl2l11	-0.0014741	0.00295425	0.0466553	0.0951463	0.0855694	0.204118	0.202824	0.826416	-0.149682	0.41376	0.0703986	0.199102
Bcl2l12	-0.211858	0.404692	-0.00396303	0.00569344	-0.0722257	0.116468	-0.122503	0.229664	-0.196623	0.348547	-0.168295	0.27813
Bcl2l13	0.007608	0.0370481	0.0912458	0.664065	0.117609	0.954487	0.104272	0.494689	0.0303136	0.112014	0.0620985	0.256482
Bcl2l2	-0.0701618	0.286246	-0.0615976	0.244474	-0.0275796	0.0975445	0.0716742	0.289927	0.0299408	0.10535	0.0113613	0.0373794
Bcl6	-0.231421	0.895172	-0.111204	0.368749	-0.1357	0.425131	0.11193	0.455283	-0.029907	0.0712974	0.118525	0.396392
Bcl7a	-0.0281588	0.0925063	-0.0969964	0.347998	-0.0446841	0.154828	0.0668389	0.171599	-0.125978	0.335915	0.0545148	0.133559
Bcl7b	-0.0030134	0.00920334	0.1202	0.534681	0.0525616	0.189915	0.0249356	0.0805737	-0.0627482	0.228248	0.00186438	0.00557162
Bcl7c	-0.0120022	0.0403513	-0.0685255	0.279741	0.00380981	0.0124377	-0.0648325	0.26154	-0.0253345	0.0894649	-0.0755641	0.315688
Bcl9	-0.131587	0.321797	-0.14947	0.357257	-0.161263	0.440319	-0.248372	0.940526	-0.0306066	0.0680068	-0.0503741	0.129593
Bcl9l	-0.0976561	0.456412	-0.0391139	0.150179	-0.0754302	0.328078	-0.103579	0.492709	-0.11576	0.572327	-0.0417948	0.161858
Bclaf1	0.0384142	0.151453	0.0434113	0.174318	0.0363945	0.142437	0.0705183	0.515564	-0.0509735	0.21001	0.0256942	0.0965348
Bclaf3	0.043062	0.150888	-0.0183017	0.0589275	0.0216362	0.0705732	-0.000889263	0.00268051	-0.189346	0.789801	0.00119967	0.00305354
Bcor	-0.00936115	0.0321713	-0.0535685	0.215879	0.0126469	0.0440223	-0.107018	0.51034	-0.067685	0.284699	-0.0459771	0.179434
Bcorl1	-0.110285	0.48299	-0.187767	1.01171	-0.085101	0.346205	-0.0365239	0.127254	0.0683062	0.226207	0.135885	0.647442
Bcr	-0.0380572	0.145612	-0.081309	0.360747	-0.0227365	0.0823165	-0.0280173	0.158012	-0.0250912	0.0923121	0.00941855	0.0326763
Bcs1l	0.00118143	0.0023441	0.0154962	0.0305258	0.0567912	0.126105	-0.0449768	0.111932	-0.00496405	0.0106197	-0.0497345	0.131309
Bdh1	0.119539	0.101277	-0.155519	0.128233	-0.052689	0.0390509	1.26525	1.79447	0.929481	0.997335	1.06606	1.29865
Bdh2	-0.670663	0.862023	-0.679087	0.889991	-0.642967	0.793884	0.136654	0.102259	0.178064	0.137095	-0.94674	0.91761
Bdkrb2	0.133138	0.0933939	-0.750195	0.61569	-0.0504711	0.0318147	0.75399	0.783547	0.613507	0.52219	0.286227	0.210167
Bdnf	0.278309	0.968654	0.0741662	0.15439	0.152492	0.350577	0.11685	0.290353	0.127298	0.317659	0.0650098	0.130327
Bdp1	0.110961	0.541285	-0.00203886	0.00681398	0.101604	0.481279	0.168827	0.964759	-0.0589346	0.187135	0.015776	0.0549933
Bean1	-0.139713	0.117196	-0.461409	0.458518	0.0121061	0.00869644	-0.473387	0.492788	0.0614141	0.0484218	0.427913	0.504366
Becn1	0.00285205	0.00956634	-0.00726043	0.0247628	-0.0244828	0.0889992	-0.0184266	0.0656323	-0.00665553	0.0227021	0.00512261	0.0173653
Bend3	0.0499684	0.183092	0.0659502	0.254722	0.0989811	0.424057	0.124288	0.404259	-0.116471	0.283226	-0.0353878	0.0882853
Bend6	0.143739	0.422603	0.12484	0.319067	0.15333	0.433154	-0.137891	0.457697	0.0351538	0.0840253	0.0245197	0.0584718
Bet1	0.0636753	0.234055	0.131383	0.591397	0.0572458	0.206259	-0.047314	0.169542	0.0577566	0.21551	0.0277484	0.0935208
Bet1l	0.0378765	0.0853718	0.170139	0.493141	0.100228	0.247611	-0.0134202	0.0315772	-0.0270568	0.0573307	-0.0145114	0.031312
Bex3	0.0193211	0.0692753	0.0545459	0.222147	0.0526144	0.212831	0.0243464	0.0891843	0.0642938	0.271823	-0.0574777	0.236784
Bfar	-0.0365989	0.12664	-0.0874694	0.35497	-0.00670929	0.0210047	-0.0378047	0.131407	0.110579	0.418871	0.0161011	0.052147
Bfsp1	0.0946654	0.0557476	-0.3886	0.248789	-0.386852	0.26461	-0.321247	0.253743	-0.489652	0.416934	-0.216669	0.161592
Bglap2	-0.103867	0.0808971	-0.209508	0.172709	-0.174658	0.145351	-0.809967	0.747887	-2.34686	2.40811	-0.139771	0.0846913
Bgn	-0.0200005	0.0424539	0.0101314	0.0209982	-0.109633	0.273184	-0.108982	0.279043	-0.0936512	0.232009	0.130253	0.355751
Bhlhb9	-0.0797592	0.180183	-0.0979239	0.222649	-0.00139607	0.00268314	-0.036426	0.0897712	0.111492	0.302653	0.0382822	0.0971814
Bhlhe40	-0.116799	0.558604	0.166852	0.929795	0.00884334	0.027416	-0.673466	7.3	0.607634	3.4944	0.0529752	0.114839
Bhlhe41	-0.233421	1.53447	0.0196877	0.0689333	-0.159075	0.864869	-0.36083	3.06192	0.119826	0.316719	-0.105939	0.358114
Bicc1	0.0128278	0.00852023	-0.22323	0.166135	-0.0502039	0.0336257	-0.00365161	0.00231121	0.376125	0.31877	0.664122	0.670344
Bicd1	-0.215187	0.531257	-0.175837	0.399583	-0.0889066	0.163382	-0.0396053	0.0903914	-0.041022	0.0850591	-0.0708504	0.151112
Bicd2	-0.033789	0.0954373	-0.0435724	0.129429	0.00955956	0.0259095	0.0172729	0.0957588	-0.0176546	0.064293	-0.0109312	0.0387896
Bicdl1	-0.348537	0.526023	-0.150094	0.1887	-0.313422	0.415033	-0.197162	0.253817	-0.227283	0.288129	-0.023599	0.0244509
Bicra	-0.208391	0.771047	-0.130437	0.424889	-0.225844	0.860271	-0.132422	0.479051	-0.220641	0.77625	0.0355032	0.0879829
Bicral	0.0759735	0.293579	-0.0233311	0.075845	0.0547103	0.197713	-0.107768	0.444841	0.0676817	0.213234	0.0655151	0.24118
Bid	-0.0482479	0.191622	0.0346196	0.105527	0.00263588	0.00834286	0.150604	0.818037	-0.125891	0.632514	-0.0706281	0.298128
Bik	-0.154337	0.161839	0.171556	0.195301	-0.187612	0.196298	0.135007	0.127816	0.133164	0.123345	0.0111113	0.00953398
Bin1	-0.0391405	0.155897	-0.00132094	0.00403777	-0.00962153	0.0301412	-0.0530481	0.222474	0.0173911	0.0525332	-0.0458181	0.170423
Bin3	0.0785454	0.316554	0.0900679	0.376467	0.0527652	0.186656	-0.118029	0.532639	0.0838074	0.294793	-0.0702981	0.275262
Birc2	-0.122075	0.332949	-0.213411	0.634963	-0.0599156	0.143982	-0.198785	0.784354	-0.043786	0.109481	-0.0163019	0.041472
Birc5	-0.0455764	0.182912	-0.00923375	0.0323933	-0.00983733	0.0345901	0.062671	0.266142	-0.0131116	0.0464965	0.0245077	0.0907117
Birc6	-0.00434285	0.0150206	-0.0780292	0.352585	-0.00544926	0.0189294	-0.0304671	0.116245	-0.121851	0.633785	-0.0125032	0.0445913
Bivm	-0.0675664	0.261374	-0.00808965	0.0257238	-0.0583786	0.219462	0.0549502	0.184128	0.134353	0.473898	0.0613511	0.234175
Blcap	0.052944	0.204004	-0.0758564	0.31396	-0.00504194	0.0164007	0.107901	0.489481	0.0227176	0.0779598	0.0314948	0.111331
Blm	-0.080126	0.252101	-0.10329	0.437701	-0.0971456	0.325484	-0.0289637	0.0970784	0.022682	0.0685571	0.025649	0.0852493
Blmh	-0.0127649	0.0431926	-0.0154717	0.0528773	-0.0212206	0.0740318	0.105002	0.492512	0.0769501	0.330137	-0.00319732	0.0105606
Blnk	0.169875	0.751071	0.124337	0.460883	0.129438	0.420139	0.13707	0.615591	-0.094944	0.441981	-0.00256103	0.00862104
Bloc1s1	0.0527384	0.194141	0.148194	0.729215	0.0527925	0.19444	0.0845758	0.304833	0.199149	0.742134	0.12177	0.419327
Bloc1s2	-0.0281804	0.100657	-0.0114819	0.038648	0.0727344	0.303283	0.10433	0.478251	-0.00574589	0.0188621	-0.0567989	0.222461
Bloc1s3	0.0685449	0.125734	0.0979083	0.199069	0.0889206	0.171794	-0.233496	0.619674	-0.011178	0.0201198	-0.335613	1.0341
Bloc1s4	0.0471836	0.106406	0.106063	0.249399	0.0293262	0.0600627	0.123569	0.371694	0.0754067	0.171215	0.0637301	0.141277
Bloc1s5	0.0365377	0.105439	-0.0837664	0.237189	0.127001	0.442422	-0.00996088	0.0292578	0.087847	0.238951	0.0770447	0.210856
Bloc1s6	0.00963791	0.032185	-0.050678	0.195321	-0.0943433	0.418701	0.0300962	0.108115	-0.037293	0.137307	-0.0289666	0.103498
Blvra	0.101389	0.421392	0.0827014	0.324987	0.115159	0.498626	0.00664699	0.0204031	0.114543	0.497241	0.0247982	0.0784638
Blvrb	-0.00649518	0.0126909	0.112879	0.282458	-0.0154404	0.030901	-0.0376891	0.101816	-0.0137149	0.0307872	-0.0475748	0.119989
Blzf1	0.100995	0.303682	0.00455405	0.0105792	0.0356825	0.0892213	0.129032	0.55203	0.0311065	0.0764276	0.156526	0.560812
Bmf	0.28857	0.222452	0.106328	0.0710478	0.560867	0.521095	-0.106185	0.0988728	0.547786	0.784733	0.291636	0.342407
Bmi1	0.0651012	0.277414	0.00411794	0.0140474	0.0456503	0.1817	0.0749856	0.329326	0.0245109	0.0900779	0.074823	0.328462
Bmp1	-0.0341694	0.110784	-0.0668473	0.291128	-0.121683	0.633978	-0.131024	0.701906	-0.153301	0.877688	0.0141561	0.0508883
Bmp2k	0.125912	0.593738	0.0738021	0.219295	0.143506	0.712162	-0.00398772	0.0124681	-0.0244829	0.0643532	-0.0245695	0.0824604
Bmp5	0.480666	0.419039	0.0277165	0.0153388	-0.216329	0.139342	0.62358	0.819452	0.286998	0.253696	0.721315	0.977263
Bmp6	-0.60311	0.351147	0.670845	0.534981	0.738625	0.635869	0.546836	0.499887	0.0242499	0.0153252	0.537627	0.511336
Bmper	-0.288099	0.580122	-0.111279	0.179001	-0.042944	0.0581594	0.0731499	0.111254	0.15027	0.244913	0.128285	0.208216
Bmpr1a	0.0776356	0.345244	0.0031705	0.0107756	0.0465549	0.185893	0.00370012	0.0126157	0.0230495	0.0846184	0.0331972	0.126476
Bmpr2	0.0692361	0.294908	-0.0224707	0.0810581	0.0825801	0.302247	-0.0722937	0.489897	-0.00255299	0.00853614	0.02839	0.104471
Bms1	0.0021996	0.00749213	-0.0387611	0.151389	-0.0188192	0.0682924	0.0637069	0.271305	-0.10053	0.483244	-0.00833418	0.0289918
Bmt2	0.030536	0.081452	0.00144843	0.00382475	0.0517433	0.168059	0.0385812	0.139617	0.191223	0.664459	0.208098	0.78723
Bnc2	0.014383	0.0356902	0.022467	0.053589	-0.00326388	0.00787843	-0.0573697	0.143387	-0.140952	0.392911	-0.0442669	0.104464
Bnip1	-0.0131332	0.0335148	0.0225527	0.0574081	0.0634114	0.177049	-0.0975161	0.385515	0.13277	0.589643	-0.0300741	0.0815096
Bnip2	-0.0134467	0.0482195	0.0465684	0.188964	0.0451863	0.182439	-0.0265102	0.154231	0.020228	0.0743608	-0.00439794	0.0152086
Bnip3	-0.0975631	0.326461	-0.0155463	0.0368539	-0.0251287	0.0640308	-0.905744	5.77455	1.36875	6.18042	0.676688	1.64476
Bnip3l	0.0266583	0.100142	0.0381391	0.149494	0.0749052	0.334328	-0.184878	0.939462	0.388885	1.71159	0.127977	0.383649
Boc	0.0567665	0.0739356	-0.0104481	0.0120637	0.0204236	0.0245391	-0.199606	0.370982	0.311172	0.644994	-0.052325	0.0710773
Bod1	-0.0203058	0.103948	0.0345246	0.127943	0.105278	0.797609	0.0752913	0.31958	0.067009	0.244308	0.0115648	0.0392761
Bod1l	0.00137798	0.00448311	-0.0455262	0.173331	0.00249193	0.00814252	0.0196332	0.0684852	-0.0617377	0.249152	0.0625057	0.253467
Bok	0.0580301	0.148487	-0.00065869	0.00144869	0.0548185	0.135061	0.061866	0.250565	0.034693	0.128013	0.0644397	0.26331
Bola1	0.139469	0.345735	0.128591	0.295568	0.0681489	0.129776	0.09853	0.286119	0.127597	0.367968	0.000806929	0.0016953
Bola2	-0.00390719	0.0121246	0.0772225	0.306475	-0.00183294	0.00564831	0.200184	0.805885	0.126569	0.383414	0.099195	0.283335
Bola3	-0.0323147	0.112174	-0.00923503	0.0277121	-0.112515	0.501578	8.85194e-05	0.000270046	0.062762	0.23722	-0.034452	0.118054
Bop1	-0.0315296	0.121096	0.0280687	0.106476	0.0255227	0.0958974	0.11277	0.570933	-0.0476832	0.144907	-0.0468867	0.189842
Bora	-0.159611	0.809419	-0.168513	0.87505	-0.0382914	0.135592	0.0772679	0.304055	-0.132406	0.407875	-0.0505386	0.131732
Borcs5	-0.0622951	0.11835	0.0223632	0.0430219	-0.0147576	0.026782	0.060219	0.0995652	0.112707	0.185269	0.000187956	0.00026023
Borcs6	0.119433	0.289702	-0.0337492	0.0655856	0.116562	0.256166	0.0834211	0.253116	0.0888578	0.218745	0.202939	0.706143
Borcs7	-0.0389335	0.0998287	0.0296507	0.0781943	0.0519164	0.139045	-0.0937526	0.357418	0.00372603	0.00823965	-0.000144725	0.000320616
Borcs8	-0.0818915	0.22174	0.077411	0.192389	0.00899353	0.0217083	-0.113673	0.380824	0.0275072	0.0655366	-0.0468698	0.12284
Bpgm	0.0927361	0.295031	0.0859368	0.270355	0.111872	0.34239	0.195748	0.815888	0.192044	0.616632	0.14472	0.444968
Bphl	-0.0365471	0.0573338	-0.0950318	0.162664	-0.041005	0.0654424	-0.186403	0.329322	0.00532502	0.00641219	0.135786	0.215901
Bpifc	0.175241	0.230829	-0.0809619	0.0878796	-0.207697	0.260317	0.594003	0.920413	-0.0976139	0.0850163	0.451477	0.546567
Bpnt1	0.0234281	0.0803084	-0.0258473	0.0892344	0.0465288	0.172817	0.197011	1.12827	-0.0439905	0.111432	0.00033499	0.000811615
Bptf	-0.00842813	0.0294478	0.00449148	0.01546	0.0375337	0.146304	0.0490153	0.198767	-0.0447863	0.178799	0.0257198	0.0958035
Braf	0.0647464	0.260098	0.00972443	0.0322457	0.0631377	0.252339	-0.0097866	0.0325139	-0.0589678	0.190588	0.0716243	0.295248
Brap	0.0292098	0.10697	0.0326891	0.181276	0.0359173	0.202404	0.012529	0.0626661	-0.02124	0.0755872	0.00656079	0.0221096
Brat1	-0.163871	0.635329	-0.147652	0.554155	-0.133858	0.43738	-0.000856395	0.00253903	-0.0752729	0.231105	-0.121891	0.521256
Brca1	-0.0259568	0.139736	-0.0754218	0.512626	-0.00992087	0.033938	0.084662	0.375296	-0.062531	0.256999	0.127297	0.645255
Brca2	-0.108418	0.449848	-0.254588	1.39717	-0.172245	0.698829	-0.12017	0.519506	-0.191062	0.99374	-0.0323042	0.0896412
Brcc3	-0.117016	0.402806	0.0127268	0.031732	-0.0496868	0.183776	-0.000904274	0.00284307	-0.0344987	0.122078	-0.043974	0.160392
Brd1	0.0319886	0.12011	0.0283101	0.0872879	0.0250808	0.0918283	-0.0452533	0.177738	-0.0451131	0.177232	0.00256382	0.00861471
Brd2	-0.0113158	0.0405537	0.0151409	0.0477859	-0.0522569	0.218133	0.12492	0.664302	-0.0407778	0.16313	0.0206181	0.0765097
Brd3	0.0146757	0.0516408	-0.00462555	0.0156689	0.0248068	0.0906537	-0.0114485	0.039826	-0.047072	0.186485	-0.00283484	0.0095469
Brd3os	0.258592	0.320418	0.265613	0.369829	0.109313	0.127443	-0.342584	0.597404	0.283222	0.445426	0.128345	0.174508
Brd4	-0.0866449	0.400064	-0.13849	0.75219	-0.0956945	0.455152	-0.0815591	0.370729	-0.178729	1.09081	-0.0355835	0.137772
Brd7	0.0640475	0.403394	0.0276424	0.0996831	0.0430611	0.245949	0.0527862	0.20783	0.0404779	0.152838	-0.0267331	0.0959111
Brd8	-0.0625364	0.260246	-0.0204444	0.0733219	-0.0303075	0.112671	-0.0538212	0.217905	-0.118562	0.592938	-0.00226042	0.00758886
Brd9	0.0164853	0.0557673	0.0384313	0.140538	0.0262582	0.0920044	0.0143445	0.0478477	-0.0433895	0.160048	0.0288634	0.101394
Brdt	-0.651698	0.426726	-0.659307	0.48877	-0.427005	0.296729	-0.263084	0.201983	-0.48948	0.43943	-0.904158	1.00417
Brf1	0.0206493	0.0719494	0.0357654	0.131566	0.0193516	0.0671241	0.0569148	0.225074	-0.06499	0.263473	0.0157152	0.0537588
Brf2	-0.0517705	0.122271	0.0562203	0.138398	-0.0567496	0.13303	0.0935507	0.264249	0.0742535	0.188703	0.105919	0.324388
Bri3	0.0221283	0.0776933	0.0734788	0.308226	0.0298324	0.107703	-0.186176	1.0681	-0.193495	0.934528	-0.190781	1.10782
Bri3bp	0.0669027	0.233715	0.0338633	0.11779	0.0405013	0.125418	0.209723	1.2012	0.130518	0.463637	0.0318332	0.108414
Brinp3	0.352474	0.69288	-0.112288	0.132076	-0.0511068	0.0627318	0.173441	0.278793	0.0862645	0.106409	0.30073	0.51305
Brip1	0.00976637	0.0306812	-0.0272338	0.0906731	-0.0429795	0.150619	0.0175881	0.0565542	7.37413e-06	1.92386e-05	0.0900366	0.366398
Brix1	0.0796244	0.356303	0.0563321	0.232758	0.0694889	0.300493	0.154126	0.867011	-0.0560567	0.21473	-0.0259547	0.0957841
Brk1	0.0234015	0.085476	-0.000321914	0.00107756	0.0288881	0.107688	-0.0393993	0.151859	0.0930298	0.431654	-0.00390743	0.0132173
Brms1	0.0266695	0.0945668	0.0551307	0.215927	0.129423	0.64194	0.0937536	0.410812	0.0553603	0.164104	-0.052562	0.170082
Brms1l	0.00520851	0.0167151	-0.0342557	0.0969297	-0.0609223	0.236229	0.0477469	0.177402	0.0762458	0.311726	0.0381687	0.137294
Brox	0.0284792	0.104004	0.0487078	0.292099	0.0721114	0.482239	-0.0299134	0.162531	-0.0859137	0.380564	0.0208358	0.108406
Brpf1	-0.0676068	0.432377	0.0124507	0.0425845	-0.00237621	0.00782624	0.0328968	0.120274	-0.168234	0.933469	-0.0499744	0.193513
Brpf3	-0.0832068	0.325591	-0.0382056	0.103238	-0.0440026	0.152791	-0.00874173	0.0270469	-0.0920143	0.370519	0.0147263	0.0407751
Brsk1	-0.0178929	0.0213683	-0.138872	0.204409	-0.102679	0.147459	0.0956678	0.171306	0.0412958	0.0609674	0.131614	0.218225
Brwd1	-0.0864416	0.377713	-0.0897354	0.396311	-0.036098	0.133443	-0.0292469	0.10591	-0.112949	0.538715	0.0645094	0.264527
Brwd3	0.0195445	0.0627985	-0.115713	0.497298	-0.0565402	0.204236	-0.0111313	0.0349201	-0.0107134	0.0336273	0.0843454	0.336726
Bscl2	0.281817	0.455336	-0.0152253	0.0170905	-0.265262	0.36346	0.253424	0.355108	-0.294227	0.378019	0.0561711	0.05889
Bsdc1	0.066097	0.229299	0.0570812	0.214577	-0.0115138	0.0326145	-0.0588411	0.227379	0.0147317	0.0491473	0.0160798	0.0538378
Bsg	0.0144272	0.0344047	0.037638	0.0943569	0.0330892	0.0815801	-0.0367121	0.145796	0.32995	2.40074	0.133328	0.734336
Bsn	-0.0727122	0.0763707	0.0597761	0.0651284	0.0645026	0.0681882	0.278931	0.383752	0.380056	0.56345	0.256969	0.325685
Bst2	-0.147812	0.196257	-0.0321123	0.0374288	-0.0711077	0.0840374	-0.0617923	0.081185	-0.0574894	0.0721799	-0.311578	0.528787
Btaf1	0.0307004	0.115619	-0.0177376	0.0636388	0.0307738	0.115938	0.0721892	0.313691	-0.149778	0.827141	-0.023959	0.0876781
Btbd1	0.167999	0.937606	0.104037	0.481254	0.127907	0.636333	-0.0155157	0.0532722	0.0830537	0.33647	0.0898502	0.306642
Btbd10	0.0630488	0.214812	-0.0150036	0.042497	0.0296449	0.102477	0.024464	0.0730853	-0.0455505	0.126827	-0.0769515	0.30681
Btbd11	0.0861943	0.256188	0.0758642	0.217965	0.0709402	0.208234	0.15166	0.838178	-0.03751	0.143187	0.0980606	0.460292
Btbd19	-0.0457904	0.127272	-0.0223317	0.0590061	-0.126419	0.389568	-0.0558121	0.193289	-0.135601	0.388068	-0.0698869	0.195172
Btbd2	-0.131295	0.642491	-0.122419	0.584145	-0.146383	0.747633	-0.245413	1.50876	-0.0515511	0.134793	-0.118989	0.375749
Btbd3	0.033099	0.111659	-0.0474391	0.167108	-0.0107389	0.0335569	-0.0374697	0.126893	0.240653	1.15135	0.14039	0.527729
Btbd6	-0.0395205	0.133348	-0.086415	0.33618	-0.00671809	0.020388	-0.0101712	0.0274716	-0.0646869	0.205271	0.028117	0.0695286
Btbd7	0.0784595	0.347304	0.0583288	0.241093	0.0774406	0.341666	-0.0111454	0.0388361	0.0698881	0.301103	0.0529169	0.214861
Btbd8	-0.163221	0.263232	-0.337369	0.613049	-0.416135	0.877016	-0.32134	0.713863	-0.122045	0.177908	-0.0625991	0.0892577
Btbd9	0.0355341	0.119283	0.016687	0.0448837	0.0591988	0.214643	0.0688576	0.262132	0.101958	0.430776	0.0251648	0.0830284
Btc	0.163787	0.241824	0.223023	0.332767	0.347127	0.634862	-0.265523	0.590298	0.298634	0.640868	0.426951	1.04151
Btd	-0.0592383	0.160487	-0.0126594	0.0390375	-0.0193044	0.0608344	-0.0611258	0.22029	0.104391	0.341717	-0.0498636	0.145448
Btf3	0.0366432	0.105303	0.0424669	0.117609	0.0481599	0.137241	0.0775298	0.355263	0.111493	0.571776	-0.00461928	0.0161858
Btf3l4	0.17931	0.990453	0.182796	1.01955	0.193344	1.10857	0.0939104	0.409459	0.102546	0.46001	-0.0695535	0.279174
Btg1	0.2505	1.85622	0.137126	0.748284	0.138454	0.758537	0.122253	1.12045	0.231636	1.64266	0.168881	1.01299
Btg2	0.180734	0.456992	-0.00795996	0.0135708	0.16829	0.425384	-0.119761	0.323422	0.233133	0.698617	0.058342	0.132748
Btg3	0.137833	0.696144	0.0471876	0.178888	0.0870468	0.376609	0.308205	2.38718	0.221763	0.9885	0.130475	0.645721
Btrc	0.0288116	0.089343	-0.0565449	0.172954	0.0599554	0.215174	0.112812	0.482207	0.165143	0.81884	0.18249	0.846181
Bub1	-0.0307617	0.116978	-0.00740917	0.0258083	0.0293516	0.111106	-0.0245928	0.0913494	0.0718673	0.316494	0.0578602	0.242626
Bub1b	0.00953126	0.0335528	0.0308038	0.117527	0.0668622	0.290306	-0.0097048	0.0341745	0.0178361	0.064825	-0.0253615	0.0947568
Bub3	0.0170987	0.0618642	0.0498906	0.203711	0.070798	0.311042	0.124575	0.649418	0.0624287	0.265604	-0.00200961	0.00684049
Bud13	-0.0062231	0.0149073	-0.13419	0.440356	-0.078799	0.21604	0.247525	1.03169	0.0182112	0.0394907	0.0274967	0.0643842
Bud23	0.0341563	0.118894	0.106	0.464889	0.0909431	0.380898	0.0805374	0.289326	0.0316395	0.0807153	-0.000239353	0.000668042
Bud31	0.0316502	0.172891	0.07786	0.528716	0.075974	0.511593	0.0683421	0.285218	0.0520084	0.164078	-0.0161792	0.0561555
Bves	-0.0316603	0.120235	-0.039702	0.155261	-0.0721692	0.316119	-0.0937953	0.440036	-0.0347417	0.133181	-0.00969769	0.0338578
Bysl	0.0209494	0.0754551	0.0343869	0.112948	0.0315652	0.118232	0.161002	0.907926	-0.108942	0.335822	-0.0619249	0.255677
Bzw1	0.0817772	0.263032	0.0723069	0.221786	0.0862325	0.270766	0.093108	0.778006	-0.0369441	0.146274	-0.00600728	0.0211399
Bzw2	0.00449233	0.0155759	-0.0155755	0.0563572	0.0271538	0.102674	0.142149	0.788813	-0.0192795	0.0706263	-0.0318273	0.122151
C030006K11Rik	-0.00956318	0.0185649	0.0528786	0.114103	-0.0781372	0.16548	0.197399	0.626173	-0.0109658	0.0218813	-0.0113534	0.0220295
C1d	0.0138755	0.0464899	0.0375057	0.136685	0.046334	0.174077	0.0160007	0.0537338	-0.00903049	0.0295973	-0.0478321	0.179001
C1galt1	0.0754522	0.327817	0.03451	0.130045	0.0884846	0.401424	0.0138592	0.0484996	0.00577828	0.0196262	0.0278342	0.102592
C1galt1c1	0.101475	0.422215	0.0887378	0.355478	0.102486	0.427878	0.109726	0.471331	0.0377935	0.113452	0.0602428	0.187561
C1qbp	0.0261079	0.0981831	0.0529712	0.219787	0.0576802	0.243356	0.142663	0.790491	-0.0315901	0.0866668	-0.0382336	0.149844
C1ql3	-0.342947	0.338462	-0.309865	0.29108	-0.270939	0.249019	-1.27045	1.39299	-0.339616	0.273798	-0.36978	0.323232
C1qtnf1	0.10809	0.123284	0.111389	0.134823	-0.0936947	0.0995721	-0.612385	1.43256	-0.101442	0.125618	0.230314	0.349106
C1qtnf12	0.212571	0.313581	0.0249814	0.028867	-0.0609203	0.0770193	-0.164345	0.214669	-0.178129	0.237118	0.0766174	0.101092
C1qtnf3	0.0424173	0.0343479	0.0245499	0.0217435	0.142406	0.131354	-0.355546	0.554511	-0.244205	0.329675	-0.137103	0.114536
C1qtnf6	-0.0362196	0.0786258	-0.130122	0.353043	-0.017946	0.0398602	-0.156238	0.427055	-0.0170393	0.0360167	-0.0302358	0.0656431
C1ra	0.277863	0.280724	0.269603	0.240472	0.360672	0.345508	-0.0840674	0.0708549	-0.157352	0.133618	-0.430169	0.408901
C1rl	0.600008	0.761754	0.290729	0.27667	0.541645	0.642459	-0.257265	0.250862	0.100323	0.0923119	-0.526797	0.684919
C1s1	0.646893	0.553532	0.193971	0.117306	0.0301386	0.0159902	-0.396251	0.315048	-0.725219	0.722287	-0.168179	0.129822
C2cd2	0.0759652	0.227764	0.105819	0.33346	0.0226335	0.0626728	-0.0773099	0.246401	-0.131163	0.38369	-0.0901651	0.301473
C2cd2l	-0.084064	0.333666	-0.0498453	0.178205	-0.0968658	0.399382	0.162383	0.703537	-0.0663702	0.172648	-0.0493769	0.130415
C2cd3	0.0354817	0.119219	0.0911972	0.365564	0.177027	0.903085	-0.0400236	0.140768	0.028199	0.0825738	0.0297593	0.101461
C2cd5	-0.11195	0.34689	0.00590104	0.0136981	0.00607335	0.0130258	-0.0237613	0.0682114	0.0849853	0.253929	0.0234629	0.0792182
C330007P06Rik	0.00193505	0.00627429	-0.0199522	0.0690575	-0.00529365	0.0173784	0.067316	0.272948	0.0490576	0.172646	0.0236027	0.0823402
C330018D20Rik	-0.174783	0.432279	-0.162115	0.378296	-0.222396	0.567745	0.00241196	0.00454955	0.111299	0.248371	-0.0831893	0.184267
C3ar1	-0.167227	0.284205	0.0352505	0.0509992	-0.200677	0.353646	0.101527	0.14765	0.149564	0.242257	0.180374	0.281206
C4b	-0.11129	0.113622	-0.410924	0.446005	-0.194524	0.20722	0.147075	0.138539	-0.890144	1.17073	-0.20762	0.211475
C530008M17Rik	-0.0541626	0.147848	-0.108497	0.331773	-0.0482393	0.123936	-0.109148	0.332473	-0.344899	1.47951	-0.129081	0.437449
C77080	0.13703	0.742681	0.0326733	0.125013	0.10526	0.516992	0.0582977	0.244581	0.0970204	0.464219	0.108934	0.541357
C87436	-0.0105026	0.0274848	0.099443	0.281495	0.00329697	0.00778843	0.0538585	0.146184	-0.0297739	0.0672552	-0.0616947	0.165863
C9orf72	0.112767	0.482156	-0.0229506	0.0738958	0.0578298	0.209207	0.0119353	0.0377285	0.0398395	0.138745	0.0243309	0.0646779
Caap1	0.129662	0.442192	0.0258042	0.0605853	0.0591303	0.146661	0.0926549	0.347011	0.0232662	0.0529911	0.0469858	0.12328
Cab39	0.0736922	0.320979	0.0595851	0.247335	0.0355394	0.135458	0.0340898	0.129298	-0.0191224	0.0686421	0.0185026	0.066263
Cab39l	0.097334	0.429696	0.138244	0.690284	0.105834	0.47979	-0.00335093	0.0107573	0.125268	0.499025	0.0736323	0.30156
Cabin1	-0.0187709	0.0675947	-0.00659295	0.0226794	-0.0193171	0.0697095	-0.0341079	0.129998	-0.0778709	0.345788	0.00326203	0.0110841
Cables1	0.211686	0.140238	-0.332861	0.232639	-0.33409	0.240161	-0.314621	0.28837	-0.0578757	0.0419767	-0.495243	0.441251
Cables2	0.0801515	0.311092	0.00881732	0.0271371	-0.00901095	0.0277275	0.0128526	0.0401414	-0.0366385	0.115373	0.0508013	0.180075
Cacfd1	-0.0555924	0.213434	-0.110717	0.504848	0.00912342	0.029899	-0.0146295	0.0488136	-0.023621	0.081451	-0.0752002	0.307312
Cachd1	0.067609	0.199794	-0.00338001	0.00850971	-0.099665	0.291031	0.14042	0.497661	-0.140065	0.39437	-0.0690697	0.191729
Cacna1a	0.0818644	0.108983	0.14298	0.195213	-0.0234823	0.0285547	-0.0415664	0.0540094	-0.117888	0.169469	0.138635	0.206929
Cacna1b	0.233664	0.24565	0.0819231	0.0700112	0.0806546	0.071335	0.068155	0.0655975	0.40797	0.532293	-0.221286	0.204415
Cacna2d1	0.0398863	0.152921	-0.0511404	0.203675	-0.0329957	0.123282	-0.165021	0.933029	-0.179589	1.05762	-0.0546914	0.220155
Cacnb1	-0.00724922	0.0135611	-0.0782252	0.150218	-0.185283	0.422796	-0.326376	0.878579	-0.438978	1.0473	-0.365368	0.932447
Cacnb2	0.0425281	0.11942	0.0156809	0.0380212	-0.0614149	0.174278	0.133949	0.559918	-0.0153327	0.0351279	0.0776005	0.223192
Cacnb3	-0.00549138	0.018579	-0.0111453	0.0385208	-0.0930378	0.426838	-0.0137948	0.0483787	0.112518	0.38658	0.111288	0.54633
Cacng1	0.0230641	0.0841924	0.0558306	0.229402	-0.00369972	0.0125526	-0.164257	0.498766	-0.193933	0.627767	-0.135021	0.406353
Cacng8	-0.363586	0.208404	-0.0537199	0.027077	-0.510179	0.304173	-0.212677	0.133173	-0.116054	0.073472	-0.0815898	0.04995
Cactin	-0.0149436	0.0528382	0.00166085	0.00558577	0.00105625	0.00354406	0.137491	0.731694	-0.0650449	0.274159	0.0422854	0.164819
Cacul1	0.040048	0.156348	0.0217176	0.0792668	0.0409406	0.160364	0.0385968	0.149392	-0.0602243	0.251414	-0.0532134	0.216691
Cacybp	0.072168	0.318881	0.000633655	0.00215389	0.061559	0.262216	0.167931	0.997237	-0.0502286	0.133521	0.02297	0.0848558
Cad	-0.116998	0.600662	-0.0905418	0.427086	-0.0668399	0.291061	0.0971473	0.37352	-0.168327	0.525369	-0.0652873	0.202697
Cadm1	0.0143147	0.0350197	0.00661438	0.0151862	0.0250963	0.0574334	0.0334375	0.0786117	-0.110058	0.291295	-0.086734	0.229826
Cadm4	-0.032372	0.116903	0.0101274	0.0338225	-0.00805432	0.0266833	-0.134548	0.682573	0.00350918	0.011583	-0.0651074	0.222224
Cage1	-0.0414687	0.0326626	-0.297353	0.267401	-0.187142	0.159634	-0.438465	0.471915	-0.0929676	0.0718919	-0.373664	0.372739
Calcb	-0.195551	0.147566	0.454713	0.438271	-0.474956	0.392627	-1.07033	1.30917	-0.666195	0.677394	-0.293555	0.267902
Calcoco1	-0.0524442	0.192705	0.00607164	0.0191239	-0.0539378	0.199215	-0.250498	0.951553	-0.00603952	0.0119189	-0.0208523	0.0472217
Calcrl	-0.029974	0.0693252	0.0188683	0.041828	-0.104693	0.275188	-0.0899582	0.39914	-0.0469077	0.141632	0.181228	0.720791
Cald1	0.0625285	0.135217	-0.0121713	0.0232813	0.0247558	0.0479688	0.033226	0.130374	0.0893253	0.42771	0.0840338	0.395225
Calhm5	0.337024	0.286645	0.375556	0.312829	0.0144505	0.00855524	-0.58341	0.652714	0.017169	0.0118648	-0.224426	0.196137
Calm1	0.0453664	0.120372	0.0248028	0.062684	0.0132841	0.0326628	-0.0122786	0.044534	0.0132689	0.0483172	0.0101433	0.0364857
Calm2	0.0742971	0.249115	0.0484098	0.149653	0.0574836	0.188503	0.0209042	0.121211	0.0765604	0.349135	-0.0132349	0.0478893
Calm3	0.014864	0.0416627	0.0297855	0.0873865	0.0381402	0.111368	-0.0164525	0.0602686	0.048774	0.201654	-0.0420682	0.169644
Calml4	-0.249019	0.116838	0.299092	0.142871	0.698058	0.404257	-1.07198	0.79005	0.566775	0.403192	0.594527	0.490305
Calr	-0.0307149	0.0393958	-0.0170667	0.0214231	-0.024184	0.0312218	0.127842	0.695799	0.0210054	0.0789551	0.0370961	0.148184
Calr3	0.245905	0.180069	0.200532	0.129117	0.241826	0.172799	0.176691	0.118605	0.570731	0.511128	0.474651	0.410752
Calu	0.0183226	0.0456911	0.0171964	0.0412873	0.0498285	0.134225	-0.00849169	0.0303151	0.0269267	0.10322	0.0023035	0.00802574
Camk1	0.0562234	0.219544	0.064949	0.261216	0.0532762	0.206018	-0.0094039	0.0311426	0.0444945	0.14457	-0.0347463	0.125839
Camk1d	0.110373	0.281469	-0.00380394	0.00814738	0.0522828	0.127652	0.0822266	0.30898	-0.0369256	0.091091	0.0850895	0.255098
Camk2a	0.472185	0.154751	-0.0399173	0.0105136	1.1277	0.440477	-1.53841	0.914602	-0.378732	0.203011	-0.925707	0.504572
Camk2d	0.0465171	0.184738	0.030365	0.113772	-0.00443464	0.0150745	-0.0651086	0.274028	-0.124685	0.635327	-0.0295404	0.109767
Camk2g	0.0926563	0.43946	0.0197053	0.0722008	0.0287984	0.109183	-0.0247981	0.0922429	0.0218243	0.0669247	0.0369721	0.14394
Camk2n2	0.033889	0.0574685	-0.0498479	0.0873744	0.100147	0.192411	-0.0736876	0.144676	-0.209558	0.434085	0.0890768	0.188641
Camkk1	-0.113668	0.456131	-0.106331	0.459256	-0.0964102	0.404505	-0.134506	0.61635	-0.157368	0.692753	-0.0614758	0.174303
Camkk2	0.00758227	0.0241202	0.0763786	0.260125	-0.0042231	0.0132737	0.099016	0.414874	-0.0548851	0.166464	0.0284516	0.0880969
Camkmt	-0.383269	0.52909	-0.288382	0.371958	-0.309556	0.395397	-0.416658	0.531527	0.172291	0.190889	-0.0651278	0.0618987
Caml	0.0740796	0.298712	-0.0205036	0.0537953	-0.0122526	0.0400333	0.0511769	0.189631	-0.0639841	0.217484	0.0372932	0.131909
Camsap1	-0.00569689	0.0194785	-0.0111958	0.0390895	-0.00656887	0.0225366	0.07715	0.339642	-0.0563536	0.230813	0.00703927	0.0241118
Camsap2	0.0748621	0.323164	0.0384567	0.221962	0.0760882	0.329854	0.051263	0.311156	0.0235789	0.0846656	0.0191014	0.0674208
Camta1	-0.104319	0.139522	0.07616	0.101718	-0.077734	0.101335	0.0959389	0.124817	0.135089	0.176355	0.334705	0.636209
Camta2	-0.0601293	0.228837	-0.094088	0.397832	-0.0847634	0.348447	-0.0723291	0.2554	-0.0230796	0.0614755	0.167145	0.880957
Cand1	0.00834907	0.0295456	-0.00998089	0.0355431	0.0192735	0.071141	0.0495288	0.331595	-0.0583077	0.248234	-0.00783326	0.0276494
Cand2	-0.265371	0.348919	-0.167527	0.23068	-0.311599	0.444138	-0.329205	0.58803	0.0400437	0.0506316	0.00202421	0.00237288
Cant1	-0.0219373	0.114133	-0.00280182	0.0132133	-0.12523	0.624206	-0.0270884	0.145039	-0.0136947	0.0473024	-0.00448672	0.0214038
Canx	-0.00618581	0.0127484	-0.00605217	0.0124617	-0.029344	0.0644905	0.0727231	0.329654	-0.0636475	0.279447	-0.00365673	0.0128255
Cap1	0.0121375	0.0294845	0.0376152	0.0979906	0.0335135	0.0862809	0.0121122	0.043866	0.0387851	0.155469	0.00789314	0.028119
Capg	0.0236066	0.0649878	0.031436	0.0897464	0.0356353	0.100026	0.069605	0.309309	0.0898721	0.427986	0.0487495	0.201197
Capn1	-0.0940909	0.439234	-0.037255	0.109048	-0.050176	0.158706	-0.0242187	0.0890929	0.0150265	0.0534642	0.036948	0.14253
Capn10	-0.0217933	0.0568003	0.0483574	0.148782	0.0146973	0.0358712	0.132154	0.592585	0.0128218	0.0397934	-0.00791987	0.0241099
Capn15	-0.0373927	0.135939	-0.0666856	0.26728	-0.064193	0.255211	0.0470838	0.175219	-0.198249	1.07503	-0.0722105	0.242524
Capn2	0.00920689	0.0216526	0.00468411	0.0108029	-0.0020844	0.00479437	0.0268173	0.102515	0.0101805	0.036512	0.00725762	0.0257306
Capn3	0.20801	0.156779	0.432111	0.465131	0.811253	1.24657	-1.0293	1.7526	0.537849	0.76487	-0.0512703	0.0465368
Capn5	0.103647	0.195942	-0.00311602	0.0052827	-0.00627558	0.01034	-0.336766	0.82434	-0.00543892	0.00742217	0.0184349	0.0322552
Capn7	0.0399995	0.228849	0.0678896	0.443307	-4.00776e-05	0.000131471	-0.0132513	0.045713	-0.0497974	0.195843	-0.0335457	0.185991
Capns1	0.00588528	0.0206686	0.0316649	0.0883332	0.00806494	0.0285666	-0.0652022	0.473737	-0.0037635	0.0131001	-0.0231047	0.08663
Caprin1	-0.0162533	0.0407573	-0.0108867	0.0268515	-0.0243091	0.0610102	0.00283378	0.00989614	-0.0542315	0.229956	-0.0217342	0.0816898
Caprin2	0.0447954	0.0883033	-0.00299908	0.00508234	-0.0836269	0.158821	0.106911	0.312734	-0.00341451	0.00677042	0.0774247	0.173655
Capza1	0.0558517	0.235007	0.0244381	0.0916573	0.038159	0.15062	0.057366	0.395803	0.0482907	0.197698	0.0278142	0.164584
Capza2	0.0516873	0.215227	0.0472375	0.193573	0.0363589	0.143173	0.0650689	0.47151	0.0441513	0.178848	0.040253	0.160715
Capzb	0.0359872	0.0960437	0.0258949	0.066854	0.045392	0.120013	0.022652	0.131711	0.0860832	0.404062	0.0331447	0.12897
Car11	0.258848	0.251109	-0.0497109	0.0385233	-0.432053	0.394515	-0.0040924	0.00364449	0.16705	0.167968	0.293019	0.355828
Car12					1.86417	0.312676	-0.000265732	6.93606e-05	2.76434	1.72712	1.62317	0.756406
Car13	-0.0243501	0.0895046	0.00299662	0.0101669	-0.0116571	0.0408703	-0.169895	0.654585	-0.237789	0.974964	-0.17529	0.963105
Car2	-0.469409	0.749387	-0.22242	0.292736	-0.153383	0.185342	-0.806798	1.68664	-0.687156	1.33767	-0.481624	0.696143
Car3	0.117579	0.139922	0.0344545	0.0362781	-0.0773765	0.0849068	-0.984801	1.68347	-0.375505	0.434139	-0.362257	0.449196
Car5b	0.0157027	0.0490381	0.0216095	0.0688694	-0.0384108	0.128893	0.0116979	0.0301173	0.188017	0.640665	0.092012	0.254279
Car6	-0.529797	0.943382	-0.256137	0.32294	-0.117046	0.141702	-0.0909214	0.101522	0.136014	0.160813	0.10905	0.119811
Car8	0.0638461	0.150054	0.0271733	0.0631379	0.0589813	0.145124	-0.127307	0.306375	-0.162687	0.378028	-0.182144	0.364616
Car9	-0.0395091	0.0180957	-0.393248	0.20773	-0.211255	0.10187	-2.11324	2.20888	2.60132	3.70082	1.1497	1.00123
Card10	-0.182143	0.129661	0.25891	0.210035	0.00484622	0.0029065	-0.44619	0.403747	-0.0846565	0.0646912	-0.125352	0.0943998
Card14	-0.700869	0.511621	-0.17286	0.10619	0.0592904	0.035605	0.393632	0.299435	0.154403	0.0965069	-0.154853	0.0994835
Card19	0.0658964	0.269713	0.00131309	0.00427447	0.0386221	0.143971	-0.0124054	0.0416425	0.0946835	0.372149	0.0126283	0.0424608
Card6	0.0439407	0.156765	-0.00734109	0.0230934	-0.0200949	0.0660256	0.0383991	0.13388	-0.0969131	0.404383	0.199212	1.11383
Carf	-0.0829031	0.169821	-0.114343	0.265471	-0.270925	0.735905	-0.112245	0.22591	-0.0659367	0.115033	0.115712	0.256916
Carhsp1	0.0249825	0.0941546	0.0700169	0.310613	0.0468546	0.191478	0.0287306	0.173194	0.102051	0.505626	0.0318279	0.123381
Carm1	-0.0917732	0.426101	-0.089576	0.413004	-0.0809991	0.363093	-0.02493	0.0916052	-0.0643428	0.272039	-0.0401318	0.155829
Carmil1	-0.0279505	0.0910067	-0.0196673	0.0623669	0.0146442	0.0457414	0.187037	0.870153	0.000164326	0.000413583	0.0962508	0.319196
Carmil2	0.0364981	0.0339005	-0.344213	0.406516	-0.562138	0.811351	-0.101669	0.101983	-0.230131	0.24167	0.0427204	0.0394958
Carnmt1	0.0706991	0.300466	-0.0312654	0.173078	0.06558	0.4296	0.0987889	0.457836	0.0629876	0.259708	0.0570523	0.230314
Carns1	-0.123404	0.147354	-0.246064	0.313318	-0.157977	0.190593	-0.416194	0.698127	-0.3318	0.465517	-0.28953	0.424752
Cars	-0.0169875	0.0430728	0.00473984	0.0127706	-0.0116715	0.0284171	-0.007125	0.0246715	-0.0298494	0.112599	-0.0613035	0.258553
Cars2	-0.150908	0.543963	0.000355744	0.000814331	-0.0590168	0.174926	0.0819597	0.268295	0.0352053	0.0832064	-0.0444256	0.116813
Casc1	-0.449253	0.380392	-0.0492491	0.0361899	0.118162	0.0857144	-0.200403	0.155078	-0.536171	0.476754	-0.209473	0.15977
Casc3	-0.0443212	0.173073	-0.0522868	0.209967	-0.0253466	0.0924904	-0.0771864	0.336349	-0.113851	0.557917	-0.00964673	0.033156
Casc4	-0.0529789	0.143213	-0.0801527	0.218147	0.0420292	0.15363	0.000707772	0.00227117	-0.0239739	0.0701327	0.000828167	0.00265912
Casd1	0.167384	0.399525	0.210601	0.519971	0.0657563	0.116465	-0.0257895	0.0640403	0.0299353	0.06572	0.0958249	0.248307
Cask	0.0776803	0.34311	0.0474565	0.188883	0.0618918	0.259108	-0.022183	0.0807723	0.0111524	0.0390016	0.0295672	0.110716
Caskin2	-0.0853339	0.347918	-0.0386487	0.136053	-0.0403365	0.142779	-0.00862334	0.0273627	-0.0490672	0.151238	-0.00903727	0.0287245
Casp12	-0.0581906	0.0608747	0.104706	0.123472	-0.206271	0.261597	-0.398645	0.552243	0.0143545	0.0146891	-0.141514	0.167626
Casp2	-0.00466803	0.0146968	-0.00189211	0.00590116	0.0177418	0.0585417	-0.0872646	0.321217	-0.117863	0.535391	-0.0146086	0.0478184
Casp3	0.0319511	0.121656	0.0487934	0.197505	0.0322038	0.122742	0.178529	1.09467	0.110375	0.5531	0.11396	0.577351
Casp6	0.0468081	0.130923	0.0210942	0.0531383	0.0221869	0.0525316	-0.0796861	0.309834	0.243106	1.18984	0.129777	0.590826
Casp7	0.133063	0.194759	-0.0129407	0.0156344	0.254203	0.471174	-0.101963	0.156268	-0.209663	0.371973	0.024256	0.0336961
Casp8	-0.0173857	0.0488101	0.0390376	0.104976	0.0464953	0.171326	0.0222908	0.0764388	-0.000326038	0.00103415	0.0370906	0.133986
Casp8ap2	-0.00587738	0.0194756	-0.00382922	0.0125959	0.0706459	0.294251	0.053337	0.20914	-0.0273356	0.0978204	0.0853644	0.372459
Casp9	0.0339375	0.115172	0.0385066	0.132739	0.111609	0.483699	-0.230244	1.13453	-0.0677313	0.217469	-0.142003	0.689722
Casq2	-0.372117	0.443115	-0.25356	0.272908	-0.116623	0.105996	0.170259	0.142736	-0.0602888	0.0405785	0.303327	0.264718
Cast	0.029373	0.112509	0.0285491	0.109022	0.0188602	0.0694292	-0.0318036	0.122913	0.0510264	0.21171	0.0466468	0.190463
Castor1	0.0206305	0.0261777	-0.0236013	0.029765	-0.0552842	0.075528	0.0338073	0.0530933	0.00705952	0.00974542	0.00617405	0.00840799
Castor2	-0.0415862	0.0811877	-0.0325639	0.0597268	-0.28036	0.780048	-0.17739	0.512031	0.101003	0.233717	0.164956	0.465912
Cat	-0.0107641	0.0372138	-0.0212486	0.0763801	0.00104036	0.00346781	-0.0266346	0.0983269	-0.0412074	0.160447	-0.0549469	0.224399
Catsper2	-0.153383	0.178607	-0.261951	0.31744	-0.0156794	0.0157955	-0.517777	0.677594	-0.202737	0.193966	0.00464044	0.00401258
Cav1	-0.0863857	0.376541	-0.0585898	0.216951	-0.0436614	0.174142	-0.0209527	0.0480237	0.108366	0.278174	0.0295287	0.0692973
Cav2	-0.0674162	0.280437	-0.00119402	0.00393122	-0.00643348	0.0215992	0.0817313	0.356811	0.0638356	0.209436	0.0383563	0.144429
Cavin1	-0.0240691	0.0603937	-0.0172533	0.0412217	-0.0295315	0.075004	-0.12442	0.6672	-0.0158588	0.0582733	-0.0451859	0.18538
Cavin2	-0.177833	0.510387	-0.0709684	0.155855	0.0315334	0.067567	-0.0275496	0.0502723	0.0744499	0.159682	-0.0287155	0.0480788
Cavin3	-0.0414446	0.238552	0.0123243	0.0614364	0.00350193	0.011652	-0.294101	1.23351	0.0825034	0.217459	-0.0914796	0.240808
Cavin4	0.0443876	0.0959555	0.105912	0.243501	-0.0142188	0.0282487	0.0143327	0.0308428	0.130238	0.290586	0.151318	0.465287
Cbarp	-0.0150797	0.0328989	0.0154575	0.0339006	-0.222688	0.70481	-0.123878	0.384564	-0.0622507	0.146051	-0.0228665	0.0516107
Cbfa2t2	0.0227972	0.0793922	0.0131455	0.0442226	-0.0343005	0.124218	0.00367234	0.0119719	-0.0302064	0.10838	-0.0362135	0.132531
Cbfb	0.103735	0.50465	0.058126	0.24271	0.0597569	0.250944	-0.0228511	0.0838568	-0.109086	0.53801	-0.0251782	0.0932033
Cbl	0.0391329	0.149765	-0.0461226	0.277351	0.00881032	0.0301645	-0.0178354	0.0629205	-0.0576847	0.234531	0.0347733	0.130602
Cblb	-0.0297925	0.101901	0.00938847	0.0299866	0.0260844	0.0883252	0.216534	0.964219	0.0965208	0.323332	0.265189	1.75619
Cbll1	0.0488591	0.179159	0.0138906	0.0451928	-0.011918	0.038471	0.0489988	0.178811	-0.0768513	0.238944	0.0319824	0.11024
Cbln1	1.11412	1.54203	1.13739	1.47327	1.0058	1.23619	-0.191294	0.117772	-0.853423	0.592419	-0.816978	0.53019
Cbr1	0.0286314	0.0412118	0.165905	0.300132	0.155022	0.27753	0.356135	0.933288	0.216659	0.409134	0.189838	0.332715
Cbr2	-0.0178899	0.0219536	0.00927717	0.0114949	-0.0164041	0.0209205	-0.359313	1.88301	-0.0456766	0.110175	0.0681696	0.173633
Cbr3	0.145191	0.403178	0.0669403	0.16536	0.102527	0.295039	0.154939	0.502892	-0.01873	0.0410819	-0.0669027	0.163049
Cbr4	-0.139002	0.337574	-0.109855	0.243446	0.00648797	0.011552	-0.125699	0.368318	0.00253647	0.00548954	-0.0296825	0.0643521
Cbwd1	0.0594256	0.228721	0.0690246	0.206157	0.110036	0.49715	0.139344	0.685975	0.0369537	0.108982	0.0595041	0.229108
Cbx1	-0.0640633	0.271212	-0.040953	0.15993	-0.0319788	0.120904	0.0947617	0.445283	-0.0204833	0.074249	0.0238794	0.0876648
Cbx2	-0.000697074	0.00215535	-0.0360272	0.1257	-0.0337013	0.116678	-0.0031785	0.00981029	-0.0539072	0.197239	-0.0156544	0.0504383
Cbx3	0.025773	0.0973489	0.0406642	0.162344	0.0376395	0.148606	0.0297046	0.178965	-0.00523669	0.0182956	-3.01986e-05	0.000103356
Cbx4	-0.00606058	0.0158077	-0.0219269	0.0550299	-0.0690153	0.254813	-0.0536509	0.20049	-0.00294976	0.00767094	0.0285991	0.0986029
Cbx5	-0.0263621	0.0751325	-0.05546	0.167169	-0.0789776	0.276146	-0.0542322	0.228768	-0.10859	0.55082	0.00384426	0.0134219
Cbx6	-0.039492	0.154605	-0.0371087	0.144041	-0.0458949	0.183864	-0.0909885	0.425262	-0.0741362	0.327825	-0.014757	0.0527384
Cbx7	-0.115448	0.260801	0.00983925	0.0168768	-0.00287436	0.00460231	-0.0511671	0.097266	-0.0147541	0.0219336	0.192142	0.468151
Cbx8	0.0369069	0.0759988	0.23748	0.728507	0.0488414	0.0979486	0.00155674	0.00341986	0.297093	1.12842	0.0838219	0.191397
Cby1	-0.0421523	0.14773	-0.0886951	0.359107	-0.0448886	0.158769	0.119282	0.536182	0.175539	0.746728	0.0309993	0.105471
Cc2d1a	-0.0446713	0.259642	-0.069094	0.449193	-0.0557934	0.341646	0.0809567	0.35191	-0.000103179	0.000337413	0.0593057	0.239809
Cc2d1b	-0.0665032	0.423492	-0.0177715	0.0619557	-0.053822	0.212949	-0.106107	0.497039	-0.169826	0.956952	-0.141938	0.739333
Cc2d2a	-0.137925	0.324707	-0.131177	0.299138	-0.0207369	0.0375853	-0.470648	2.19351	-0.143874	0.391111	-0.0719442	0.176346
Ccar1	-0.00591421	0.0206572	-0.00620156	0.0216862	0.0157058	0.0569788	0.096221	0.462669	0.00371095	0.0128106	0.0497515	0.204
Ccar2	-0.0866791	0.385168	-0.0392567	0.224064	-0.040082	0.152364	-0.10531	0.812153	-0.0242448	0.0875162	0.0118949	0.0410254
Ccbe1	0.101133	0.746811	0.0341	0.125765	0.0546496	0.329269	0.296393	1.37182	0.257869	0.994651	0.210967	0.830187
Ccdc102a	0.105989	0.286995	0.0365528	0.0803413	0.0725731	0.170912	-0.0183308	0.0373356	0.049274	0.0999892	0.0794525	0.185091
Ccdc103	-1.09545	1.39147	-0.799999	0.950943	-0.645796	0.677392	-0.224416	0.213681	0.0169699	0.0116923	-0.233504	0.217151
Ccdc107	0.0991535	0.321187	-0.0286843	0.0678629	0.0260009	0.0655774	0.0588712	0.159882	0.16634	0.497589	0.0296456	0.0724513
Ccdc112	0.0815757	0.155185	0.0793893	0.153611	0.00536348	0.00856918	0.131997	0.308266	0.118342	0.24015	0.0327916	0.063247
Ccdc114	-0.0606096	0.111342	-0.21086	0.489647	-0.180781	0.424798	0.257157	0.633075	-0.339586	0.72862	0.206275	0.433018
Ccdc115	0.0270586	0.0873567	0.107546	0.446275	0.0938248	0.373882	-0.0312661	0.0881272	0.15048	0.454629	0.010312	0.0232414
Ccdc116	0.587572	0.439591	0.0872933	0.0519742	0.525871	0.452498	0.385624	0.309124	-0.0482845	0.0292021	0.485823	0.433444
Ccdc117	-0.00798951	0.0261017	-0.020631	0.0705049	-0.0120319	0.0398877	0.107478	0.484681	0.0167915	0.0499825	-0.0483591	0.179779
Ccdc12	0.0943763	0.391847	0.107794	0.364147	0.0769345	0.313975	0.125964	0.594303	0.0881868	0.371685	0.105366	0.467611
Ccdc120	-0.0744806	0.170472	-0.195951	0.502713	-0.0384577	0.0732648	0.0121676	0.0284446	0.0537103	0.117252	0.266002	0.896935
Ccdc122	0.214803	0.537274	0.258079	0.665929	0.0355029	0.0628008	-0.139132	0.268445	0.0910827	0.142838	0.00894969	0.012544
Ccdc124	0.0184818	0.0656954	0.0474677	0.187441	0.0275937	0.101448	0.0919282	0.420863	0.0748656	0.324287	-0.0176407	0.0623455
Ccdc126	-0.065146	0.137829	-0.0849335	0.187664	-0.111645	0.242387	0.140926	0.391696	0.0905407	0.215225	0.0852232	0.182928
Ccdc127	0.0121927	0.0603706	0.022986	0.081992	0.0196488	0.101158	0.0319051	0.116788	0.0290091	0.105196	0.0721211	0.303352
Ccdc130	0.0578783	0.122891	-0.16241	0.382616	-0.00117885	0.00207645	-0.0140217	0.0319713	-0.0388828	0.0824703	-0.120291	0.298011
Ccdc134	0.00640306	0.0195535	-0.00471833	0.0143241	-0.0176894	0.0560763	0.0290963	0.0947531	-0.198641	0.721601	-0.122352	0.404949
Ccdc136	0.0833729	0.170816	0.0585979	0.109713	0.0216798	0.0359948	-0.383015	1.3121	-0.0141771	0.0243266	-0.036394	0.0712531
Ccdc137	0.0757375	0.314538	-0.00978169	0.0323441	0.013741	0.0461189	0.238124	0.879828	-0.128073	0.341476	0.036806	0.086113
Ccdc138	0.19301	0.286187	-0.0497985	0.059987	0.0861085	0.106314	-0.125322	0.171859	0.0720767	0.0899878	0.099497	0.141785
Ccdc14	-0.153775	0.515862	-0.140335	0.437589	-0.170082	0.563818	-0.118823	0.370996	-0.262204	0.956198	-0.0565625	0.154534
Ccdc141	-0.280665	0.603263	-0.0733523	0.117216	-0.127647	0.218992	-0.606093	0.941858	-0.273835	0.326154	-0.159498	0.182957
Ccdc142	-0.687207	0.862757	-0.689007	0.605483	-1.15233	1.36117	0.602824	0.673819	-1.31843	1.2437	-1.60873	1.42619
Ccdc15	-0.0240484	0.02922	-0.023759	0.0283205	-0.329468	0.579159	-0.0391048	0.0515328	-0.195839	0.287806	0.197756	0.3311
Ccdc150	0.0774577	0.0529374	-0.1781	0.122808	0.177426	0.12503	0.40419	0.322454	0.686177	0.593663	0.394865	0.312208
Ccdc157	0.101649	0.28628	0.106469	0.278809	-0.0139835	0.0302135	-0.0971382	0.32709	-0.0125924	0.0265536	0.0709443	0.197993
Ccdc159	0.213039	0.190257	0.138978	0.105794	0.111399	0.0805979	-0.0903179	0.0736478	-0.498359	0.524724	-0.0127474	0.00972204
Ccdc162	-0.916306	0.904117	-0.736553	0.700407	-0.106142	0.0751119	-0.307699	0.236514	-0.0982949	0.064839	0.153037	0.107445
Ccdc163	0.104253	0.222501	-0.0910255	0.190783	-0.0648146	0.119303	-0.0981818	0.225987	-0.115372	0.229416	-0.107264	0.243284
Ccdc166	-0.224071	0.299181	-0.309048	0.426751	-0.0792172	0.087425	-0.0445798	0.0503613	-0.279859	0.361159	-0.34087	0.437015
Ccdc167	0.00620738	0.0116038	0.0616533	0.124131	-0.0508733	0.0933563	-0.20205	0.690369	-0.204844	0.627326	-0.223386	0.684628
Ccdc17	-1.30594	1.02152	-0.0351375	0.0184212	-1.14514	0.883938	0.517771	0.459802	0.479799	0.358447	-0.01276	0.00765507
Ccdc171	0.30392	0.365399	-0.0507844	0.0476986	0.139386	0.14075	-0.305983	0.437158	-0.210966	0.242009	-0.460364	0.624446
Ccdc173	-0.296334	0.43182	-0.0752422	0.0829362	-0.0146231	0.0159929	-0.219257	0.364463	-0.195078	0.297267	-0.3112	0.592331
Ccdc174	0.0743592	0.214161	0.0591425	0.163091	-0.0338944	0.0785954	-0.0149944	0.0459686	0.0696933	0.218181	-0.026669	0.0709419
Ccdc18	-0.0574105	0.112026	-0.295204	0.856934	-0.303002	0.808545	-0.0283124	0.0520635	0.112409	0.246266	0.0296206	0.0585714
Ccdc181	0.141989	0.315291	-0.0198843	0.033408	-0.00847631	0.013618	-0.115612	0.215076	0.14485	0.274289	0.0772783	0.134022
Ccdc186	0.036521	0.133954	0.0124553	0.0419216	0.038954	0.144132	0.00436758	0.0143244	0.00605151	0.0199926	0.046096	0.175637
Ccdc189	0.064884	0.0548468	0.186691	0.164783	0.18604	0.155152	-0.370219	0.397828	-0.0898255	0.0786726	-0.0961798	0.0893352
Ccdc191	-0.112219	0.234134	-0.0563183	0.105842	-0.121876	0.264555	0.0832398	0.189219	0.0934729	0.195024	0.0837057	0.176049
Ccdc22	-0.00691905	0.0228132	-0.000654545	0.00210977	0.0405924	0.151103	0.03036	0.107958	-0.0795743	0.270985	-0.113551	0.52607
Ccdc24	1.31377	1.32051	1.29402	1.19542	-0.170843	0.0903218	0.903017	0.72024	0.359462	0.27879	0.385528	0.262629
Ccdc25	-0.0401741	0.146249	0.0581219	0.225525	0.0463035	0.172639	0.200163	1.15546	0.064412	0.188413	0.0745903	0.300181
Ccdc28a	0.0484588	0.0651474	0.10701	0.161568	-0.179385	0.297745	-0.0757111	0.127999	-0.000194084	0.000257922	0.105839	0.177069
Ccdc28b	-0.0665314	0.0858657	-0.225505	0.337997	-0.207989	0.315748	0.0882535	0.11781	0.188601	0.285299	0.181152	0.275493
Ccdc3	0.205347	0.5257	0.189125	0.48862	0.278214	0.804369	0.0690691	0.115698	-0.0292871	0.0395227	0.143291	0.220378
Ccdc32	-0.00294978	0.00657663	0.0235174	0.0547758	0.130328	0.399192	0.0209428	0.0538201	0.0436687	0.10488	-0.0271814	0.0736498
Ccdc34	0.0741643	0.487786	0.0331127	0.121664	0.095441	0.432728	0.0714754	0.299201	0.160299	0.881921	0.0337156	0.123953
Ccdc39	-1.19043	0.945689	0.117685	0.071766	0.116393	0.0704228	-0.169196	0.102898	0.156153	0.105772	0.282745	0.209585
Ccdc43	0.00748105	0.0248902	-0.0111493	0.0375893	0.0485757	0.187272	0.0269506	0.0958827	-0.0148899	0.0507361	-0.00761082	0.0252345
Ccdc47	0.0369609	0.144313	-0.0335156	0.129149	0.0192552	0.070384	0.129658	0.689068	-0.0141117	0.0504756	0.0461358	0.185808
Ccdc50	0.108335	0.525394	0.0699155	0.299111	0.0611946	0.254108	-0.0340624	0.128511	0.0372008	0.142207	0.0398764	0.153817
Ccdc51	-0.0621383	0.12695	-0.0268707	0.0482569	0.127468	0.264011	-0.0434004	0.0930342	-0.0290254	0.0525472	-0.115611	0.243488
Ccdc57	0.0139977	0.0177144	0.0155337	0.0188004	-0.00169484	0.00215525	-0.369946	0.854044	-0.363066	0.767549	-0.061283	0.0861903
Ccdc58	-0.0156344	0.0508169	0.0205735	0.0681375	-0.0277153	0.093873	-0.0274358	0.0931517	0.358328	2.91627	0.134532	0.64186
Ccdc59	-0.00766018	0.0250297	0.0359495	0.130014	0.0360253	0.130318	0.127981	0.615464	0.0585035	0.226704	0.0302836	0.106443
Ccdc6	0.00356609	0.0122321	-0.00726202	0.0252671	0.015684	0.0563648	-0.0818496	0.371817	-0.0602751	0.254566	-0.00782159	0.0272602
Ccdc61	-0.0872996	0.199653	-0.19487	0.533891	-0.0732915	0.156495	-0.060945	0.176735	0.169139	0.542088	-0.0585843	0.135537
Ccdc62	-0.161631	0.0843304	-0.44838	0.265988	0.0625898	0.0335488	-1.38265	1.29826	0.23426	0.138227	-1.24506	1.25741
Ccdc65	-0.225261	0.125124	-0.572857	0.356568	0.254577	0.149627	-0.0535315	0.0355293	0.108131	0.06789	-0.347683	0.259505
Ccdc66	-0.167335	0.651909	-0.180241	0.72743	-0.166095	0.604584	-0.0229712	0.0783704	-0.0776033	0.317425	-0.0719818	0.288837
Ccdc71	0.055715	0.207041	-0.00323204	0.01004	0.047625	0.172378	-0.00113683	0.00292727	0.0294746	0.086919	0.00672794	0.0213263
Ccdc71l	0.119911	0.445438	-0.0303673	0.0856321	0.0969559	0.418119	0.0678828	0.269936	0.0270844	0.0939536	0.0425752	0.155617
Ccdc73	0.0266977	0.0549876	-0.0040224	0.00783618	-0.00172021	0.00315426	0.163739	0.787728	-0.0485673	0.134008	0.132915	0.477616
Ccdc74a	0.382428	0.52664	0.145476	0.155865	0.0953417	0.0999167	0.123251	0.10661	0.103158	0.0815938	-0.0140099	0.0107281
Ccdc77	-0.16397	0.457358	-0.179717	0.51102	-0.0867171	0.219666	-0.0754429	0.214624	-0.106763	0.285809	-0.053778	0.142219
Ccdc8	-0.110519	0.392645	-0.106614	0.345775	-0.109549	0.344972	-0.292323	1.01218	-0.0526124	0.109431	-0.0887816	0.204312
Ccdc80	-0.0563884	0.119955	0.0454109	0.0931662	0.0104487	0.0220848	-0.586481	2.19029	-0.0667236	0.124188	-0.0891346	0.175516
Ccdc81	-0.153416	0.0790697	-0.106447	0.051981	-0.126484	0.0609489	-0.545384	0.233684	0.65623	0.363234	-0.539448	0.202495
Ccdc82	0.000650641	0.00148821	-0.00620662	0.0143242	-0.0938837	0.262034	-0.231027	0.953449	-0.086205	0.225661	0.0443521	0.106329
Ccdc84	-0.10188	0.261998	-0.0876269	0.210199	-0.0744493	0.175488	0.0277521	0.0697257	-0.221669	0.542269	0.141978	0.427246
Ccdc85b	-0.09951	0.421896	-0.0215922	0.0716187	0.0254401	0.0856516	-0.300924	2.12418	0.0322651	0.0867214	-0.0574203	0.174659
Ccdc85c	0.0564777	0.214648	0.0476849	0.140091	0.0421708	0.152806	0.0785127	0.32117	0.0975868	0.424587	-0.0240835	0.0819833
Ccdc86	0.0292749	0.161019	0.082753	0.586837	0.0675873	0.447637	0.129711	0.500408	-0.258196	0.932481	-0.118822	0.360742
Ccdc88a	-0.00695914	0.0238212	-0.0291405	0.0940875	-0.0797508	0.35321	-0.034893	0.132679	-0.10494	0.505587	-0.0307424	0.115166
Ccdc88b	0.011806	0.00938792	-0.112394	0.0928176	0.214717	0.216659	0.187522	0.181237	0.311117	0.321137	-0.166817	0.147235
Ccdc88c	0.129814	0.309552	-0.038775	0.0738844	-0.00244784	0.00440924	0.308085	0.55598	-0.00807303	0.00936361	0.201106	0.336355
Ccdc89	0.338087	0.261306	0.0142197	0.00830905	-0.0536214	0.0293478	-0.0957621	0.0675061	-0.1891	0.150671	-0.0128809	0.00900897
Ccdc9	-0.0558943	0.215295	0.0149179	0.0500218	0.00297742	0.00955945	-0.0128126	0.0423481	-0.102717	0.359111	0.019194	0.0649705
Ccdc90b	0.0305882	0.0808629	-0.00464535	0.0111816	0.081338	0.251751	-0.195645	0.981222	-0.00148976	0.00344456	-0.0076282	0.0194789
Ccdc91	0.00353711	0.0113507	-0.00746928	0.0243109	0.0354774	0.127612	0.00653436	0.0212462	0.0679502	0.27381	-0.0428464	0.158034
Ccdc92	-0.0221578	0.0412529	0.0717692	0.154081	-0.0163129	0.0287381	0.191859	0.436219	0.235467	0.569775	0.17012	0.391309
Ccdc93	0.0581093	0.358197	0.0206439	0.0727586	0.0209854	0.0740526	0.0956546	0.431189	-0.131996	0.660634	0.0408412	0.153353
Ccdc96	-0.172659	0.21039	-0.342785	0.493942	-0.420718	0.651758	0.112097	0.127725	0.174693	0.202231	0.298964	0.410091
Ccdc97	0.0392686	0.144286	0.0147412	0.0496658	-0.0439367	0.163668	0.00198764	0.00642332	-0.0890902	0.323316	-0.0349031	0.126804
Ccdc9b	-0.22061	1.40666	-0.160966	0.880006	-0.245808	1.66476	-0.0918912	0.413815	-0.114019	0.383246	-0.0171116	0.059753
Cchcr1	-0.116688	0.545304	-0.0493489	0.186831	-0.129237	0.626488	0.0973894	0.431824	-0.107437	0.488409	0.0553653	0.214227
Ccl2	0.0949392	0.180364	-0.019991	0.0329673	-0.0127554	0.0195905	0.871904	3.40107	0.2681	0.468526	0.518898	1.13752
Ccl25	0.169453	0.215339	0.0120172	0.0126468	-0.0259931	0.0279224	0.0274759	0.0269003	0.235879	0.264336	0.420124	0.629423
Ccl7	0.212295	0.2672	0.219656	0.267487	0.126197	0.140253	0.863923	1.46377	0.277631	0.262005	0.650745	0.757929
Ccl8	-0.35578	0.251367	0.0202548	0.0120947	-0.0499267	0.0298083	0.622082	0.355337	0.91569	0.620158	-0.223419	0.0873844
Ccl9	-0.492612	0.399806	-0.573036	0.484403	-0.577779	0.500809	-0.115087	0.0585897	-0.518258	0.319649	-0.483036	0.291559
Ccm2	-0.0195611	0.0697023	-0.0119378	0.0413618	-0.00557294	0.0188542	-0.00637916	0.0215307	0.00436375	0.0146313	-0.0479375	0.187941
Ccn1	0.0777192	0.126658	0.0497828	0.0741836	0.0984043	0.169842	0.286196	2.28939	0.152714	0.867601	0.0789827	0.355881
Ccn2	0.314529	0.254384	0.0813819	0.0534041	0.287473	0.225662	-0.284327	0.687574	0.0205635	0.0337625	-0.0895211	0.18363
Ccn3	0.0562769	0.0678327	0.035821	0.0427999	-0.108057	0.147971	-0.305728	0.509212	-0.426087	0.708933	-0.0820173	0.102751
Ccn4	-0.0329767	0.124989	0.0168207	0.0601045	-0.0287516	0.107322	-0.0622294	0.25941	-0.137102	0.725014	-0.121634	0.613746
Ccn5	0.304131	0.323288	0.294584	0.286858	0.360811	0.366604	0.178063	0.1456	-0.248624	0.204708	0.124812	0.09562
Ccna2	-0.0479529	0.170549	0.00219902	0.00564484	-0.0109681	0.0342625	0.00875768	0.0470419	-0.00540495	0.0189141	-0.0168932	0.0617879
Ccnb1	-0.0104864	0.0373748	0.0490855	0.202157	0.0307934	0.118584	0.05296	0.220801	0.0185075	0.0679531	-0.00935775	0.0331596
Ccnb1ip1	0.0374413	0.117815	-0.092429	0.295028	0.00509413	0.0128933	0.543898	2.4966	-0.0596484	0.111308	0.166926	0.385287
Ccnb2	0.0145896	0.0450998	0.0396235	0.116931	0.0282612	0.0833684	-0.0539929	0.218217	0.113267	0.558284	-0.0120708	0.0419676
Ccnc	0.0363679	0.133504	0.0163938	0.0560472	0.0316051	0.11411	-0.0931102	0.413558	-0.0352446	0.129516	-0.00324858	0.0106348
Ccnd1	-0.0634903	0.175705	-0.0304163	0.0746685	-0.0424352	0.110771	-0.0173647	0.0641141	-0.0730717	0.330724	-0.0475234	0.196441
Ccnd2	-0.010157	0.026757	0.00246627	0.0074973	0.0093758	0.0292781	0.0259748	0.0967719	-0.116786	0.592203	-0.137118	0.739118
Ccnd3	-0.0422945	0.166337	-0.0382201	0.148147	-0.0437875	0.173145	-0.0815851	0.366852	-0.017301	0.0620638	0.0328396	0.124798
Ccndbp1	0.0646002	0.242531	0.0651515	0.245135	0.0779423	0.305311	-0.120942	0.544925	-0.0961942	0.314196	0.00201021	0.00623091
Ccne1	-0.0012629	0.00401791	-0.00813878	0.0265485	-0.0376674	0.136162	0.194875	1.1122	-0.00592177	0.0155413	0.0401281	0.144359
Ccne2	0.0926366	0.663477	0.0530607	0.209567	0.0241827	0.0862315	0.0756759	0.320569	0.0311974	0.113564	0.0434564	0.165039
Ccnf	0.0072188	0.024943	-0.0175764	0.0631504	0.0250693	0.0926691	-0.000156086	0.000521211	-0.057181	0.235155	-0.0166051	0.0590059
Ccng1	0.00395801	0.013717	-0.00519902	0.0181052	0.0203986	0.0753207	0.0763465	0.579215	-0.0412563	0.164747	-0.00977887	0.0346912
Ccng2	-0.029667	0.0733677	0.148322	0.484256	0.136089	0.426328	-0.481361	2.41416	0.884634	4.27872	0.396916	1.30115
Ccnh	0.0633505	0.23874	-0.0235341	0.0775929	0.0138251	0.044168	0.0635022	0.238918	-0.0711884	0.228024	-0.0180089	0.0483693
Ccni	0.0486633	0.195737	-0.00953132	0.0331838	-0.0135216	0.0477906	-0.0772749	0.344863	0.145043	0.522762	0.0621701	0.263949
Ccnj	0.0991338	0.301917	-0.0940522	0.279262	-0.0986158	0.279848	0.0416265	0.0978208	-0.128237	0.326581	-0.12406	0.305419
Ccnk	-0.0250672	0.0906319	0.00416351	0.0139419	-0.0306393	0.113036	-0.0312736	0.115336	-0.0984096	0.454886	-0.0391902	0.224077
Ccnl1	-0.105574	0.482658	-0.109269	0.505298	-0.114339	0.536777	-0.0663381	0.267388	-0.244322	1.08845	0.098393	0.441734
Ccnl2	-0.117604	0.951617	-0.102795	0.784701	-0.167243	0.94841	-0.143427	0.762465	-0.347086	2.25622	-0.0340862	0.127582
Ccno	0.539982	1.329	0.0927261	0.146496	0.208518	0.385679	0.429718	0.760039	0.193191	0.260431	0.23996	0.334259
Ccnq	-0.0802664	0.226445	-0.153575	0.528136	-0.0980914	0.312278	-0.0381013	0.0992258	0.0292754	0.0673964	-0.178177	0.644508
Ccnt1	0.125091	0.644652	0.0380858	0.146887	0.111466	0.550747	0.0870005	0.396043	-0.0718744	0.310575	-0.00329416	0.0111292
Ccnt2	-0.170817	0.754323	-0.252427	1.62318	-0.226565	1.07637	-0.0640275	0.206902	-0.307853	1.44403	-0.0243157	0.0817827
Ccny	0.0622759	0.257461	0.0564607	0.228835	-0.0193635	0.0686773	0.0502816	0.30413	0.00267393	0.00888667	0.0351779	0.131704
Ccnyl1	0.00261374	0.012524	0.0339796	0.191962	-0.0388215	0.224003	0.0883462	0.63477	-0.0212423	0.0755714	0.0541056	0.216442
Ccp110	0.0574222	0.222614	0.028745	0.101027	-0.044665	0.1654	0.0894151	0.385268	-0.017941	0.0607651	0.101082	0.451842
Ccpg1	-0.00692517	0.016772	-0.115711	0.335353	-0.192612	0.610381	-0.241394	0.913543	-0.0266539	0.0596211	0.0732571	0.181296
Ccpg1os	-0.423154	0.404508	0.146622	0.121841	0.284748	0.25806	-0.090071	0.0720707	0.160018	0.140936	0.106149	0.0815157
Ccs	-0.0792472	0.301329	0.0945247	0.380064	0.0527087	0.1862	0.0174054	0.0551128	0.137247	0.631126	-0.00277288	0.00696778
Ccsap	-0.201403	0.628905	-0.172433	0.484305	-0.233063	0.744971	-0.100083	0.291706	-0.102024	0.250965	-0.0128131	0.0257451
Ccser1	0.608711	0.640284	0.256993	0.179555	0.494686	0.439103	-0.0555408	0.0380997	0.0862718	0.0549632	0.305161	0.258686
Ccser2	-0.0228816	0.0831888	-0.00149807	0.00502748	-0.0308352	0.115423	-0.0395333	0.152918	0.0378053	0.145582	0.032691	0.123504
Cct2	0.014405	0.034999	0.0322738	0.0818205	0.064319	0.178467	0.101226	0.504828	0.0511564	0.185789	-0.000764217	0.00264856
Cct3	-0.0134471	0.0328602	0.0375026	0.0930999	0.0600399	0.160599	0.176056	1.0972	0.0578063	0.16738	0.0142092	0.051753
Cct4	0.00429534	0.0102952	0.0328115	0.0831876	0.057104	0.157559	0.075207	0.342378	0.0160966	0.0590616	-0.0270568	0.103494
Cct5	0.0166301	0.04085	0.0402818	0.105433	0.0551647	0.148429	0.12057	0.639263	0.0938229	0.375215	-0.0144765	0.052909
Cct6a	0.00840839	0.0298131	0.0380294	0.106815	0.0676443	0.298487	0.149682	0.85898	0.0607486	0.212104	-0.0076298	0.0269537
Cct6b	0.109572	0.0925162	-0.0493079	0.0372408	0.29965	0.284118	-0.315063	0.302881	-0.145596	0.115878	0.216995	0.194575
Cct7	-0.0215565	0.0526376	0.0383677	0.0966843	0.0540064	0.142966	0.137803	0.769603	0.0891279	0.315028	-0.00991061	0.0355487
Cct8	-0.0303827	0.0800015	0.0171984	0.0423973	0.040217	0.106441	0.116645	0.60868	-0.00273034	0.00799804	-0.0231257	0.0871205
Ccz1	0.017461	0.088034	0.0731901	0.309473	0.0383648	0.143943	0.0132709	0.0455516	-0.0312592	0.114523	-0.0725846	0.305877
Cd109	0.0556882	0.216025	0.0238166	0.0882561	0.0362909	0.14084	0.0384856	0.149957	0.0288155	0.108415	-0.0272268	0.101734
Cd14	0.0276614	0.060424	-0.0769915	0.180374	-0.0630307	0.148028	0.43511	2.54181	0.262247	0.982749	0.340924	1.74255
Cd151	-0.00703507	0.0247084	0.0133953	0.0482254	0.0031728	0.0109779	0.0746612	0.563052	0.0731327	0.327434	-0.0422898	0.169603
Cd164	0.0550032	0.16633	0.0185697	0.0493005	0.0135916	0.038163	-0.121986	0.645254	-0.159421	0.943719	-0.0740361	0.334714
Cd1d1	-0.302249	0.416066	0.0133469	0.0139846	-0.242647	0.30875	-0.380563	0.692884	-0.0233192	0.0275801	-0.140859	0.21161
Cd200	-0.915145	0.975544	-0.396889	0.36616	0.0187667	0.0125398	-0.729123	0.835011	-0.524111	0.558733	-0.340903	0.30399
Cd200r2	0.239278	0.129729	0.99926	0.807337	0.351508	0.206574	-0.102933	0.0686011	-0.0885546	0.0557812	0.286408	0.199203
Cd200r3	-0.113514	0.0934882	0.0184011	0.0134649	-0.237018	0.197887	-0.237842	0.219289	-0.235209	0.177012	-0.380934	0.363724
Cd200r4	0.154505	0.097382	0.267564	0.194809	0.0850343	0.0538569	-0.434005	0.330586	-0.381558	0.274308	0.252417	0.167363
Cd248	-0.0912402	0.214757	0.107543	0.262593	0.014712	0.0289949	-0.492123	1.41002	0.116748	0.182834	-0.0642756	0.100537
Cd24a	0.0608647	0.0878851	-0.0471016	0.0690491	-0.0184339	0.0271368	0.123727	0.289016	0.0914111	0.18626	-0.0825246	0.165126
Cd274	0.214241	0.193733	0.105164	0.0861398	0.00279219	0.00213103	0.307533	0.294315	-0.0486591	0.0341892	0.134033	0.107837
Cd276	-0.0571687	0.229884	0.000372959	0.00122462	-0.0272232	0.145751	-0.13199	0.67956	0.00279269	0.00933437	-0.0524822	0.209725
Cd28	0.20267	0.209519	0.0140818	0.0118447	0.124581	0.124611	-0.504033	0.536517	-0.643701	0.57629	-0.372547	0.370177
Cd2ap	0.0486661	0.194173	0.0321145	0.120756	0.0218936	0.0792844	0.0726084	0.313629	0.0853266	0.384821	0.0470367	0.186002
Cd2bp2	-0.0792059	0.342082	-0.0649554	0.26776	-0.0543826	0.216334	0.00744343	0.0250445	-0.0664419	0.275213	0.0191985	0.0674807
Cd300lb	-0.667748	0.666111	0.000717573	0.000495251	-0.211763	0.153824	1.02924	0.970718	1.07731	1.05749	0.927605	0.772842
Cd302	-0.252927	0.338567	0.0126288	0.0135199	-0.105996	0.112705	-0.160675	0.196698	-0.0217706	0.0220451	0.023658	0.0247688
Cd320	-0.115428	0.367242	0.0175957	0.0413975	-0.0678322	0.177615	0.314719	1.73415	0.0385721	0.0891625	0.0384517	0.0981291
Cd34	0.0677282	0.0773227	0.0534853	0.0551541	-0.103298	0.124496	-0.382887	0.463627	-0.0285951	0.024795	-0.244315	0.271877
Cd3eap	0.141234	0.601442	0.11172	0.367091	0.0436932	0.11874	0.116675	0.315101	0.0629467	0.133614	0.0826017	0.208176
Cd40	-0.284423	0.224494	0.0872071	0.0580404	0.0897084	0.0643386	-0.986294	1.02163	-0.581562	0.515447	-0.254727	0.189028
Cd44	0.0227	0.0575549	0.0078783	0.0189884	-0.0109386	0.0266805	-0.00462339	0.0162636	-0.0765898	0.351398	-0.0508014	0.2128
Cd46	0.127115	0.114048	-0.0141992	0.0103785	-0.559421	0.572653	-0.555116	0.65073	-0.47319	0.441635	-0.196046	0.171319
Cd47	0.0666533	0.280887	0.0478469	0.188949	-0.0121208	0.0420127	-0.115957	0.572543	0.0681036	0.234151	0.0492965	0.196179
Cd53	0.405542	0.738706	0.328904	0.532921	-0.0721713	0.0898072	0.149651	0.245102	-0.0701544	0.0990297	0.329725	0.603806
Cd55	0.0978828	0.237198	0.11319	0.261017	0.0299087	0.0620185	-0.0540775	0.106915	0.0330154	0.0616215	0.0596294	0.127521
Cd59a	0.0268997	0.030965	-0.312784	0.480605	0.00140546	0.00156019	-0.191419	0.285181	0.126017	0.160123	-0.0786474	0.103336
Cd63	-0.0170483	0.0412423	0.0556817	0.165688	0.0561389	0.147929	0.000806052	0.00279801	-0.0698004	0.313522	-0.1294	0.706895
Cd68	-0.0448179	0.0488216	-0.150804	0.17787	-0.1798	0.239884	0.0468739	0.0450152	-0.690058	0.887569	-0.1035	0.0968295
Cd80	-0.0226298	0.0501478	-0.0452351	0.102121	-0.032946	0.0742239	-0.186287	1.11908	-0.0830319	0.302749	-0.0688572	0.230793
Cd81	-0.0160449	0.0582192	-0.0340478	0.132179	-0.019174	0.0704091	-0.151509	0.869676	0.0280599	0.0758318	-0.0628972	0.199536
Cd82	-0.0196864	0.0717788	0.0373589	0.145521	-3.75803e-05	0.000127124	-0.0747949	0.300574	-0.0678115	0.190568	-0.079828	0.250613
Cd9	0.0401152	0.120405	0.0442689	0.133536	0.0644015	0.213294	0.0129349	0.046829	0.0680958	0.302137	-0.0118711	0.0427983
Cd93	-0.515689	0.583201	-0.213954	0.196328	-0.214967	0.18774	0.679001	0.778422	0.20792	0.153291	0.219207	0.171617
Cd99l2	0.00710684	0.0233795	0.032743	0.118156	0.00699547	0.0230083	-0.0135806	0.0458345	0.0069883	0.0200072	0.0172106	0.0589094
Cda	0.0168839	0.0415189	0.173117	0.632937	0.108419	0.324482	-0.0269476	0.08683	0.23356	1.06849	0.149364	0.698321
Cdadc1	-0.0193871	0.047583	0.0217378	0.0538593	-0.0433558	0.115375	0.0506847	0.170954	-0.0937232	0.258449	0.0505168	0.133138
Cdan1	-0.054329	0.202163	-0.0662599	0.256184	-0.0670667	0.25995	0.0621525	0.232043	-0.107762	0.45891	-0.0558003	0.181298
Cdc123	0.00221001	0.00739745	0.0154101	0.0542288	0.0568798	0.232447	0.0307224	0.114052	0.0576845	0.235824	0.00678749	0.0230589
Cdc14a	0.0430268	0.0848744	-0.0950625	0.194128	0.0927498	0.16848	0.157433	0.433413	0.043321	0.0857311	0.0286693	0.0558417
Cdc14b	0.00543032	0.0175426	-0.0301804	0.106345	-0.0297015	0.104481	0.0345592	0.124144	-0.0548459	0.210745	0.00577525	0.0187245
Cdc16	-0.034823	0.129044	0.016684	0.0579937	0.0282753	0.102523	0.046078	0.179628	0.0489173	0.192775	0.0281669	0.103003
Cdc20	-0.0815623	0.374988	-0.00364478	0.0126267	0.0151634	0.0549307	0.0521389	0.216093	-0.0429981	0.155195	-0.0521553	0.216014
Cdc23	-0.0132436	0.0465316	0.0139736	0.0492549	0.00304707	0.0103028	0.0196341	0.0706293	0.00739326	0.0254106	-0.0343341	0.130264
Cdc25a	0.129373	1.07623	0.0958361	0.436537	0.0640832	0.262995	0.224705	0.875701	-0.102561	0.257214	0.0555247	0.136887
Cdc25b	0.0141641	0.0508703	-0.00210485	0.00721533	0.000434086	0.00147836	-0.0793199	0.359549	-0.105072	0.518429	-0.0480283	0.195327
Cdc25c	0.0542384	0.155369	0.0402969	0.112732	0.0578983	0.171186	0.0945629	0.4016	0.023623	0.0722978	0.10751	0.475089
Cdc26	-0.0587689	0.222423	-0.0621876	0.238029	-0.0310669	0.107412	0.214789	1.05597	0.093876	0.283675	0.0159163	0.0519938
Cdc27	-0.0280285	0.105218	-0.0231029	0.0851663	-0.0166183	0.0597908	0.0520924	0.213138	0.0718352	0.314979	0.0247209	0.0915667
Cdc34	-0.0104555	0.0367702	0.0234411	0.086619	0.0328571	0.125731	0.105132	0.513805	0.0196579	0.0541619	0.00275745	0.00938802
Cdc37	0.00489543	0.0170124	0.0166839	0.0606817	0.0470095	0.191375	0.0977508	0.812314	0.0923766	0.439765	0.0647545	0.280589
Cdc37l1	-0.0758903	0.320434	-0.00790243	0.0263994	-0.0637098	0.258565	0.0599273	0.237899	-0.156224	0.692654	-0.00408827	0.0133234
Cdc40	0.00708645	0.0344584	0.0024392	0.0115725	0.0316881	0.175099	0.0647213	0.269101	0.0640275	0.265827	0.00585467	0.0197106
Cdc42	0.0707645	0.197363	0.0387601	0.0991231	0.0797565	0.226378	-0.00643256	0.022754	0.0903011	0.433367	-0.00448178	0.0157326
Cdc42bpa	0.0423328	0.165921	0.042541	0.166881	0.099229	0.472077	0.00805646	0.0278271	0.0862004	0.393498	0.0420621	0.164809
Cdc42bpb	-0.0347648	0.135795	-0.0135558	0.0488858	-0.0141325	0.0510781	0.00598085	0.0314997	-0.0197027	0.0727302	0.0231021	0.0863875
Cdc42bpg	-0.0998729	0.405063	-0.0300756	0.0988297	-0.101404	0.413268	0.0452069	0.15939	0.015812	0.0433855	-0.026186	0.0794964
Cdc42ep1	-0.14462	0.775176	-0.10138	0.477312	-0.108298	0.52098	0.0194694	0.0697485	-0.0214227	0.077308	0.00907992	0.0312866
Cdc42ep2	-0.0697187	0.160725	-0.101166	0.225558	-0.0448233	0.0873667	-0.198551	0.548994	0.165303	0.374534	0.0314337	0.058208
Cdc42ep3	-0.0259018	0.0962525	0.0629509	0.267439	0.0506691	0.20617	-0.117025	0.591623	0.217341	1.1006	0.0764794	0.340062
Cdc42ep4	-0.0150012	0.049853	0.0645195	0.254473	0.0288584	0.100842	0.00139513	0.00447016	0.0592182	0.17341	-0.0109909	0.0364603
Cdc42ep5	-0.185168	0.373693	0.0128851	0.0185435	-0.127711	0.23612	0.150821	0.426099	0.214574	0.65664	0.0975927	0.23301
Cdc42se1	0.0907479	0.419147	0.0667432	0.284509	0.0854846	0.388109	0.00627998	0.0213938	-0.0271293	0.0998966	0.0318471	0.119338
Cdc42se2	-0.000824656	0.00388256	-0.0203691	0.106243	-0.0158065	0.0805364	0.0163357	0.0828821	-0.0408412	0.155417	-0.0905384	0.646721
Cdc45	-0.00743471	0.0247736	0.0225677	0.0795318	0.033334	0.122096	0.124588	0.611037	-0.0196644	0.068189	0.0437833	0.165392
Cdc5l	0.0254502	0.0937218	0.0551762	0.226179	0.0465419	0.185051	0.0814101	0.364626	0.0821724	0.369224	0.0518132	0.209701
Cdc6	-0.0352583	0.130543	0.0283034	0.102403	-0.0191591	0.0669976	0.167026	0.935398	-0.0792929	0.272648	0.0447225	0.145709
Cdc7	-0.197198	1.02708	-0.117323	0.499119	-0.215911	0.924399	-0.0178197	0.0472277	-0.0941096	0.259103	-0.0865704	0.243355
Cdc73	0.0852512	0.591656	0.0639462	0.262126	0.0187563	0.0655732	0.0676084	0.280369	-0.0829841	0.307851	-0.0632718	0.257806
Cdca2	-0.129878	0.659819	-0.136272	0.705528	-0.163076	0.910756	0.0521864	0.204848	0.0237697	0.0844718	0.0948991	0.429234
Cdca3	-0.00823507	0.0277646	0.0241537	0.0864012	0.0619866	0.253299	-0.0144055	0.0496959	0.0307997	0.112973	0.00361842	0.011999
Cdca4	-0.0010739	0.00361019	0.0347237	0.132458	0.0234907	0.0859793	0.100933	0.480005	-0.0059907	0.020434	0.0258094	0.0947908
Cdca5	0.0282783	0.100282	0.0634908	0.254227	0.128642	0.632242	0.111063	0.413351	0.0559659	0.148371	-0.0391143	0.133247
Cdca7	0.0289488	0.101952	-0.0147177	0.049244	0.020772	0.0710839	0.053906	0.157776	-0.142943	0.404775	-0.0718655	0.210159
Cdca7l	-0.0563343	0.205072	-0.0102075	0.0319916	0.0161304	0.0516439	0.000587644	0.00179576	-0.0134969	0.0361999	0.0280936	0.0944924
Cdca8	-0.082311	0.613269	-0.0155893	0.0835795	-0.0196579	0.071331	0.0429415	0.169115	-0.0150354	0.0534356	-0.0414339	0.162132
Cdcp3	-0.0163468	0.0140206	-0.0988314	0.0916657	-0.100336	0.092466	0.0659766	0.0533507	-0.0134358	0.00957066	0.186902	0.166767
Cdh1	-0.196365	0.148723	0.0456949	0.0313406	-0.727184	0.722582	-0.744266	0.535378	-0.800782	0.666341	-0.257256	0.164437
Cdh11	0.226595	0.335428	0.34042	0.567093	0.242304	0.341875	0.0409187	0.0472347	0.132576	0.160495	-0.0950666	0.112349
Cdh13	-0.0114142	0.0268035	0.0159941	0.0389751	-0.0361327	0.0901786	0.00335099	0.00767354	0.123585	0.32272	0.133578	0.367107
Cdh15	-0.169444	0.592614	-0.0325602	0.0800466	-0.0674184	0.182118	-0.330948	2.28149	-0.311345	1.6893	-0.26046	1.07766
Cdh17	-0.0317238	0.0170162	-0.205863	0.131165	0.339021	0.271101	0.162744	0.105354	0.693096	0.66348	0.371792	0.270653
Cdh18	0.0263177	0.0628842	0.105709	0.350468	0.0531509	0.134694	-0.331082	1.27189	0.0675686	0.151065	-0.14707	0.376634
Cdh2	-0.0511209	0.209127	-0.0290387	0.109687	-0.0434712	0.173062	0.0212629	0.077696	-0.00879017	0.0306449	-0.0186699	0.0675366
Cdh23	-0.417936	0.280828	-0.22508	0.141449	0.0307182	0.0182469	-0.890287	0.938093	0.415404	0.381584	0.195056	0.141113
Cdh24	-0.0645153	0.134521	-0.10879	0.241289	-0.146926	0.352481	0.0265473	0.0536954	-0.0921355	0.191357	-0.0300809	0.0572861
Cdhr1	-0.360869	0.402692	-0.31124	0.31747	-0.149822	0.148911	-0.61215	0.649275	0.146047	0.106486	-0.0126365	0.00925132
Cdip1	0.0631034	0.247531	0.0387171	0.139938	0.0429862	0.157653	-0.0842769	0.350831	-0.153519	0.781875	-0.140721	0.690845
Cdipt	-0.0440371	0.172537	-0.0125893	0.0382657	-0.0341913	0.129357	0.105751	0.506752	-0.0249104	0.0905793	0.0232617	0.0840884
Cdk1	0.0370753	0.1463	0.011649	0.0417545	0.031715	0.122687	0.144486	0.812492	0.107723	0.540854	0.0384554	0.152105
Cdk10	-0.100758	0.325264	-0.0963648	0.342265	-0.124913	0.372835	-0.16598	0.807973	-0.335602	1.78014	0.0278594	0.0874829
Cdk11b	-0.0544103	0.223832	-0.06234	0.263641	-0.0458971	0.183241	0.0537972	0.221065	-0.0743906	0.327837	-0.0211769	0.0772482
Cdk12	0.0162998	0.0829585	0.0213911	0.111818	-0.0222831	0.116802	0.0726961	0.308432	-0.0654623	0.270539	0.0247811	0.0889731
Cdk13	0.118697	0.978679	0.126009	1.06991	0.0915172	0.417054	0.0614743	0.254414	0.0555948	0.225636	0.0277122	0.101765
Cdk14	0.0457232	0.175062	0.0379359	0.141366	0.071537	0.299087	-0.188471	1.11588	-0.0228874	0.0606395	-0.102876	0.36918
Cdk16	0.00394929	0.0135085	-0.0250689	0.0928605	-0.0327735	0.124884	-0.0813706	0.366208	0.043515	0.172213	-0.000726018	0.00244749
Cdk17	0.0892885	0.408058	0.0171176	0.0607663	0.0348489	0.132048	0.0498549	0.198796	-0.0320452	0.119859	0.034498	0.13024
Cdk18	-0.039285	0.224119	-0.0915717	0.413348	-0.0714526	0.302186	-0.12476	0.628607	-0.116366	0.572288	0.0081804	0.0278851
Cdk19	-0.00407462	0.0130586	0.0274528	0.0957098	-0.0102303	0.0335221	-0.170517	0.933677	-0.00140476	0.00366977	-0.0056015	0.0183238
Cdk2	0.0291533	0.160461	0.0252259	0.136125	0.0228301	0.0821045	-0.0121237	0.0606153	-0.14007	0.734789	-0.0962136	0.711408
Cdk20	0.00529954	0.00971073	0.126439	0.269793	0.032441	0.054969	0.250978	0.931803	0.146768	0.390785	0.105911	0.235061
Cdk2ap1	0.0496975	0.2041	0.0795952	0.362849	0.0470226	0.191274	0.0732696	0.542595	0.0747685	0.335021	0.0566594	0.238302
Cdk2ap2	-0.0127163	0.0256592	0.0213373	0.0418902	-0.0619763	0.13068	0.0216407	0.0795408	0.0139482	0.038926	-0.033631	0.104728
Cdk4	-0.00213203	0.00519539	0.0229119	0.0579211	0.0185096	0.0467035	-0.000715564	0.00246882	-0.0380824	0.151597	-0.0842809	0.39488
Cdk5	-0.0331656	0.11461	0.0872589	0.360815	-0.0237958	0.0797142	-0.0106264	0.0287006	-0.0343106	0.0816286	-0.01315	0.0364036
Cdk5r1	-0.0262384	0.0462385	0.0269784	0.0475382	-0.1058	0.200339	-0.101609	0.214398	-0.32181	0.807312	0.0213969	0.040614
Cdk5rap1	-0.0782903	0.208242	-0.107329	0.28468	-0.0666499	0.164396	0.0277299	0.0704573	-0.0100761	0.0224285	-0.0645825	0.185664
Cdk5rap2	0.0109556	0.0379011	0.0290315	0.107416	-0.00574851	0.0194981	-0.0786797	0.346542	-0.080666	0.357909	-0.022652	0.0820879
Cdk5rap3	0.0139497	0.0309556	0.0424687	0.0959953	-0.00730523	0.0156865	-0.0398651	0.148146	0.0331579	0.120747	0.0129587	0.0438369
Cdk6	-0.0881572	0.410211	-0.0673408	0.292185	-0.106127	0.523426	-0.0365961	0.141872	-0.163824	0.956236	-0.0565475	0.235394
Cdk7	0.0771886	0.317225	0.0180756	0.0608205	0.119838	0.562254	0.172486	0.927413	0.0975551	0.423322	-0.0203436	0.0682164
Cdk8	0.0393486	0.149842	0.0260434	0.0945448	0.00414571	0.0138733	0.15066	0.811031	-0.00639752	0.0180132	0.0419853	0.159833
Cdk9	0.0256024	0.0937154	0.0918627	0.324088	0.0298718	0.111081	0.0972378	0.455473	0.00412839	0.013948	0.0338107	0.127501
Cdkal1	0.0159195	0.0406625	0.0709358	0.197355	0.0208389	0.0552293	0.0332591	0.105765	0.0806636	0.222044	-0.0283964	0.075038
Cdkl2	-0.0645714	0.240645	0.0328219	0.111018	-0.090202	0.363187	0.157071	0.757599	0.0899127	0.35885	0.0597653	0.180005
Cdkl3	0.0892058	0.131828	0.0592407	0.0759109	-0.0155838	0.0193912	-0.00754509	0.00945512	0.0175649	0.0230871	-0.0541466	0.0781502
Cdkl5	0.304857	0.233668	0.555015	0.501885	0.555294	0.50748	-0.162552	0.160888	0.0620632	0.0534247	0.214056	0.221869
Cdkn1a	0.0311869	0.117977	0.0439464	0.174158	0.0527427	0.215669	0.0237657	0.0881616	0.126143	0.509231	0.0400181	0.157651
Cdkn1b	0.0158569	0.0554789	0.0409894	0.157154	0.0149267	0.0520512	-0.105352	0.500134	0.0523918	0.192469	0.0464004	0.181771
Cdkn1c	-0.527846	0.70013	-0.447612	0.576676	-0.338644	0.392197	0.0965796	0.0947582	0.19856	0.199121	-0.0548804	0.049423
Cdkn2aip	-0.0186453	0.0599921	-0.00175176	0.00532556	0.0739549	0.285895	-0.00240068	0.00731646	0.0362574	0.124361	0.0347854	0.118521
Cdkn2aipnl	0.140743	0.703114	-0.000132682	0.000419055	0.122781	0.582231	-0.0605305	0.236043	0.0237188	0.0819622	-0.0194562	0.0660646
Cdkn2c	-0.0422171	0.154731	-0.0645038	0.254495	0.0601103	0.234778	-0.0796058	0.297005	0.0256627	0.0881854	0.0231005	0.0785685
Cdkn2d	-0.094137	0.324777	0.0132678	0.0344458	0.00287277	0.00793857	-0.0989359	0.422648	0.21585	1.28804	0.106524	0.470027
Cdkn3	-0.0295278	0.0550395	-0.0221734	0.0395273	0.0743056	0.152939	-0.0382165	0.0999816	0.0466602	0.103223	0.0602306	0.132798
Cdnf	0.59369	0.75536	0.146692	0.113873	0.216794	0.187009	-0.825035	0.969078	-0.500404	0.490417	-0.423939	0.418766
Cdon	0.171023	0.45892	0.0206025	0.0386372	0.184336	0.494872	-0.229397	1.1391	0.0645946	0.212416	-0.103284	0.49382
Cdpf1	-0.144918	0.312848	-0.166808	0.388241	0.00218628	0.00391463	-0.0791055	0.144234	0.022196	0.033985	-0.0682241	0.115987
Cdr2	0.0173804	0.0600034	-0.0449705	0.170936	0.0542907	0.213594	0.12443	0.60881	0.0526193	0.145077	0.0685194	0.281062
Cdr2l	-0.0280133	0.102101	-0.061426	0.251522	-0.100883	0.469446	0.0113872	0.0395039	-0.102275	0.485129	-0.0367388	0.139786
Cds2	0.000149789	0.000502672	-0.063905	0.270444	-0.0199568	0.0721914	-0.02103	0.0763906	0.0472389	0.189034	0.037636	0.145421
Cdsn	-0.172562	0.360488	-0.139922	0.251789	-0.0891718	0.134939	0.0767809	0.137424	0.156667	0.290814	-0.0889013	0.160029
Cdt1	-0.0459541	0.179969	0.0618043	0.182377	-0.0337452	0.114126	0.0328635	0.122515	-0.172193	0.992126	-0.0776348	0.336964
Cdv3	0.0661417	0.208592	0.058149	0.175079	0.0798269	0.263742	0.104889	0.917936	0.0015	0.00517678	0.00344803	0.0119895
Cdyl	0.00944062	0.0240147	0.00621704	0.0149567	0.0166931	0.0405422	-0.00577014	0.0175847	-0.0398313	0.114194	0.00287825	0.00773346
Cebpa	-0.0671825	0.0539633	0.212974	0.180516	0.0184	0.0152617	-0.0183406	0.0189187	-0.0197955	0.020051	-0.0999761	0.108808
Cebpb	0.12422	0.333195	0.158386	0.414878	0.131847	0.40774	0.292555	2.18664	0.0478604	0.157714	0.0810555	0.343851
Cebpd	0.366175	0.771447	-0.176429	0.27309	0.274574	0.475239	0.290176	0.502698	0.26223	0.400965	0.407054	0.758541
Cebpg	-0.0630956	0.252022	-0.0969732	0.431384	-0.00646967	0.0212564	0.0120044	0.0404181	0.0731534	0.305077	0.0599976	0.239222
Cebpz	0.0280427	0.10423	0.0682737	0.29275	0.034936	0.133182	0.16969	0.989421	-0.0291334	0.108109	0.0163374	0.0578383
Cebpzos	-0.135281	0.318075	-0.0473159	0.0941061	-0.0176231	0.0320426	0.0978083	0.245361	0.166192	0.427274	0.119785	0.277743
Cela1	-0.0221403	0.0349346	0.136131	0.26656	0.0307713	0.0499369	0.358966	0.855657	0.199098	0.352469	0.194357	0.310147
Celf1	0.0240519	0.0900415	-0.00461273	0.0160268	-0.0518479	0.214845	0.0232434	0.13346	-0.155492	0.896575	-0.0187845	0.0687487
Celf2	-0.0437304	0.173162	-0.0642198	0.273237	-0.0318613	0.120882	-0.26164	1.95415	-0.118658	0.478249	-0.0648358	0.217584
Celf4	-0.260282	0.487901	-0.115547	0.171094	-0.0788724	0.114861	-0.332032	0.835783	0.230066	0.432437	0.0962549	0.159244
Celf5	-0.496955	0.611464	-0.369007	0.402811	-0.506661	0.602044	-0.503586	0.685571	-0.21493	0.220436	-0.296731	0.333993
Celsr1	0.0449787	0.0248518	0.792558	0.712085	0.462957	0.344649	-0.0518772	0.0358154	-0.198548	0.147203	0.116882	0.0765113
Celsr3	-0.657627	0.751517	-0.552178	0.540818	-1.2409	1.58835	-1.80113	1.2403	-0.478829	0.297921	-1.0521	0.69221
Cemip	0.0685112	0.0478566	0.346134	0.310964	0.00519448	0.00322533	0.126405	0.08217	0.550466	0.519893	-0.308255	0.205315
Cemip2	0.101559	0.307408	-0.0253452	0.0564139	0.106085	0.293515	0.274766	1.23171	0.129022	0.362229	0.209585	0.765922
Cenpa	0.0414323	0.160779	0.0776701	0.260647	0.0732479	0.317515	0.0137754	0.0482693	0.0629432	0.263424	0.0149131	0.0524841
Cenpb	-0.0173876	0.0505944	0.0586135	0.186539	0.0526346	0.165009	-0.0314423	0.193248	0.0347516	0.136514	0.00820631	0.0291288
Cenpc1	-0.058825	0.215655	0.00255552	0.0062828	-0.0196358	0.0660953	-0.10159	0.445258	-0.0504391	0.188704	-0.00780193	0.0252015
Cenpe	-0.093362	0.445083	-0.0683208	0.299436	-0.0445794	0.17968	-0.0507294	0.208499	-0.0807884	0.368553	-0.00241892	0.00830392
Cenpf	-0.136173	0.737251	-0.148281	0.832107	-0.0654641	0.28239	-0.102202	0.496742	-0.048264	0.139451	0.00313624	0.0107456
Cenph	0.0171366	0.0542195	0.0446656	0.154938	-0.0593793	0.214619	0.100223	0.407212	0.0933695	0.278017	0.0765547	0.215631
Cenpi	0.00477724	0.0158153	0.0257557	0.0921154	0.0334364	0.122922	-0.00112075	0.00365252	-0.0791169	0.338164	-0.0744535	0.313136
Cenpj	0.0267366	0.0889956	0.0687307	0.262727	0.108237	0.467116	0.031583	0.107548	-0.059493	0.214652	0.0249082	0.0829347
Cenpk	-0.0294355	0.0665449	-0.197126	0.567343	-0.104006	0.261189	-0.0312009	0.0839314	0.0285104	0.0654679	0.0324331	0.0716193
Cenpl	-0.0448122	0.117135	0.0734183	0.214172	0.104076	0.306799	0.0593839	0.164582	0.0841245	0.217594	0.119825	0.348049
Cenpm	-0.0543435	0.128064	0.109278	0.292511	0.054339	0.13129	-0.141918	0.510431	-0.0773357	0.195783	-0.0903478	0.264623
Cenpn	-0.0496817	0.18669	0.015768	0.0528355	-0.0199774	0.0678711	0.00058889	0.00184987	-0.0385699	0.138399	0.00726767	0.0233935
Cenpo	0.00492988	0.01506	0.0443885	0.155002	-0.0177201	0.0565016	0.0590577	0.216308	-0.0532133	0.17196	-0.0610878	0.193227
Cenpp	0.00659484	0.0114255	0.000724921	0.00123173	0.138536	0.302313	-0.0917569	0.202448	-0.0212826	0.0356198	0.0633774	0.125763
Cenpq	0.0635854	0.241003	0.0372296	0.129436	0.0733123	0.28674	0.145176	0.705021	0.0625081	0.224786	0.045843	0.16439
Cenps	0.0629035	0.18521	0.136054	0.499891	0.0966093	0.341441	0.0554813	0.154234	0.0886345	0.232215	-0.0227935	0.05788
Cenpt	-0.0354573	0.108917	-0.0507826	0.16064	0.00231707	0.00728852	-0.0519804	0.194628	-0.0828331	0.342678	0.0105205	0.0342581
Cenpu	0.145146	0.549376	0.159486	0.641482	0.0808327	0.27288	0.219902	0.830664	-0.0391147	0.0895194	0.0344102	0.091
Cenpv	0.0903511	0.227515	0.0328964	0.0703965	-0.0273365	0.0589093	-0.0903137	0.255616	0.0370047	0.0835851	-0.0221393	0.0457285
Cenpw	-0.0773738	0.227127	-0.150833	0.479305	0.0756301	0.202837	0.108579	0.299858	0.0449744	0.101249	-0.0372017	0.0864787
Cenpx	-0.113621	0.345328	-0.0142477	0.0340924	-0.0317933	0.0794662	-0.0259015	0.0802584	0.0462073	0.116109	-0.0522876	0.141566
Cep104	0.0308321	0.11442	0.0294327	0.163088	-0.0221521	0.11803	0.0871569	0.392221	0.0745149	0.321873	0.0708921	0.302297
Cep112	0.0571719	0.0781115	0.310503	0.608928	0.30521	0.60224	0.182225	0.318439	0.233279	0.426006	0.234209	0.436047
Cep120	0.00574466	0.0171827	-0.0249597	0.0720698	0.00970676	0.0314226	0.139744	0.685809	-0.0154961	0.0511489	-0.0213954	0.0664332
Cep126	-0.127316	0.196761	-0.174493	0.275578	-0.099065	0.14872	-0.0361282	0.0476962	-0.0495328	0.0614062	0.27151	0.507467
Cep128	-0.0129401	0.0432554	-0.0232881	0.0807683	-0.0507454	0.193316	-0.0170405	0.0579842	-0.0215597	0.0579535	-0.00189534	0.00610807
Cep131	-0.206449	0.739231	-0.255648	0.974894	-0.241858	0.841962	-0.0469158	0.139493	-0.0673424	0.222644	0.00922506	0.0220972
Cep135	-0.0739353	0.282782	-0.0731102	0.279066	-0.0331419	0.111619	0.0317591	0.10581	0.0381252	0.13001	0.136382	0.544384
Cep152	-0.0745891	0.296582	-0.111224	0.49371	-0.104155	0.452899	0.194613	0.978383	-0.0227146	0.0676082	0.108191	0.35388
Cep162	-0.0851309	0.337062	-0.0828726	0.326095	-0.15211	0.725531	-0.173158	0.884731	-0.218275	0.938087	0.0215812	0.0709692
Cep164	-0.1596	0.832343	-0.0849299	0.35732	-0.175187	0.95228	-0.0765089	0.317616	-0.0824927	0.349538	-0.00901532	0.0297786
Cep170	0.114106	0.579256	0.0480582	0.195308	0.0293848	0.11154	0.0137887	0.0748829	0.0854857	0.396602	0.1117	0.564223
Cep170b	-0.0204679	0.075489	-0.016099	0.0584032	-0.0196464	0.0722381	0.113604	1.01021	0.0754372	0.339185	0.0725603	0.537085
Cep19	-0.127173	0.271842	-0.0141371	0.0263836	-0.147711	0.323111	-0.138413	0.341071	-0.0816169	0.168325	-0.0449179	0.0865032
Cep192	-0.00404253	0.0193417	-0.0265649	0.1428	0.0510426	0.310286	0.0120838	0.0412992	0.0005724	0.00187547	0.0648878	0.267455
Cep250	-0.101734	0.485023	-0.085092	0.384617	-0.0670487	0.285398	-0.0197625	0.0708773	-0.115001	0.569309	-0.00651341	0.0222345
Cep290	0.00884712	0.0425834	-0.00897983	0.0432357	-0.0244694	0.127371	0.0973728	0.447136	-0.000267169	0.000875477	0.0789601	0.538032
Cep295	-0.0238165	0.0831062	-0.000785424	0.00252391	-0.0267266	0.0942399	-0.0555924	0.215399	-0.0278684	0.0846143	-0.0141813	0.0476704
Cep295nl	0.274877	0.344698	0.33121	0.418423	0.375187	0.486481	-0.342619	0.469229	-0.624402	0.92952	-0.445414	0.630403
Cep350	0.0801012	0.544094	0.0215153	0.0760088	0.0613145	0.249196	0.0575048	0.229596	0.104024	0.484115	0.0790822	0.339433
Cep41	-0.0448956	0.109628	-0.0535143	0.127496	-0.00579136	0.0120544	-0.18056	0.884411	-0.131353	0.441718	-0.158775	0.619422
Cep44	-0.0493215	0.105436	0.021746	0.042419	-0.0143502	0.0272892	0.0446464	0.111255	0.123959	0.325901	0.0912906	0.242672
Cep55	-0.0298179	0.11204	0.00693296	0.0239225	-0.0293996	0.11031	0.0330501	0.124874	0.0996349	0.473249	0.0902241	0.415419
Cep57	-0.100079	0.441279	-0.00634408	0.0205516	0.0566818	0.219012	0.0583068	0.223382	-0.0208461	0.0702817	0.0279042	0.0964426
Cep57l1	-0.113981	0.383116	-0.0860442	0.273091	0.0374886	0.119863	-0.0918511	0.2801	-0.0275407	0.0641379	-0.0684274	0.183952
Cep63	0.0394131	0.103299	0.138075	0.618672	0.133398	0.476434	-0.0630486	0.226413	-0.12332	0.43113	-0.09282	0.284524
Cep68	-0.0691374	0.275627	-0.0174031	0.0583904	-0.0784707	0.322279	-0.0715764	0.285333	0.0424696	0.154818	0.017416	0.0581159
Cep70	-0.20721	0.535058	-0.135463	0.293978	-0.0373104	0.0673965	-0.103562	0.271589	0.000506018	0.00106228	-0.112826	0.286655
Cep72	-0.161494	0.198171	-0.169804	0.213484	-0.354202	0.520129	-0.559567	0.900443	-0.0708346	0.0694829	-0.0267407	0.0267081
Cep76	0.154445	0.772527	0.0397401	0.14009	0.155736	0.78206	0.28541	1.88637	0.136149	0.506476	0.147888	0.542745
Cep78	-0.143949	0.669884	-0.0602591	0.220901	-0.0786621	0.304919	0.0210607	0.0683622	-0.0241832	0.0637541	-0.0337759	0.0992288
Cep83	-0.00726705	0.0247475	-0.0193613	0.102054	-0.00818413	0.02797	0.0659946	0.27647	0.000271873	0.0008991	0.0210993	0.0753998
Cep85	-0.0886277	0.314443	-0.0564915	0.158968	-0.0768813	0.313115	-0.0192913	0.063795	-0.026196	0.0832448	0.00259091	0.00809006
Cep85l	-0.0188451	0.0405525	-0.0295571	0.0660351	-0.0662662	0.164609	-0.237111	0.915573	-0.198822	0.679132	-0.0683563	0.200817
Cep89	-0.130663	0.48731	-0.0445653	0.1301	0.014224	0.0337387	-0.0425194	0.143394	0.0541486	0.168161	0.0266304	0.0909257
Cep95	-0.179469	0.436101	-0.0909446	0.192905	-0.186342	0.413553	-0.172629	0.496645	-0.133818	0.347089	0.0224739	0.0451739
Cep97	0.0916243	0.269921	-0.0853146	0.21525	0.0485731	0.125331	0.0286723	0.0762216	-0.0420352	0.100807	0.0671855	0.221183
Cept1	0.0240391	0.0828756	-0.0231559	0.0794884	0.00942133	0.0308336	0.0409081	0.150076	0.00149836	0.0047836	0.0531065	0.203145
Cercam	-0.16379	0.395026	0.00683356	0.0124624	-0.0991975	0.219557	-0.442488	1.79834	0.106022	0.215227	-0.0881298	0.183466
Cerk	-0.0308009	0.106346	0.00562976	0.0139155	0.0360771	0.101286	-0.169334	0.60833	-0.0905635	0.243879	0.0290327	0.074193
Cers2	0.0456782	0.186111	0.0433547	0.175163	0.0516017	0.195555	-0.016441	0.0922365	-0.0397165	0.158263	-0.00383753	0.0200347
Cers3	-0.279374	0.251496	-0.92758	1.02254	-0.574713	0.586271	-0.864712	0.910279	-0.833205	0.896501	-0.351433	0.274448
Cers5	0.00160374	0.00545455	0.030243	0.114684	0.0359713	0.139311	-0.0513604	0.209232	0.00291177	0.00992657	0.000466465	0.00157461
Cers6	0.0193034	0.0696147	-0.0127261	0.0447624	-0.0334669	0.127086	-0.00104818	0.00350528	-0.0589882	0.24353	-0.014674	0.0516634
Cetn2	-0.017781	0.0579885	-0.0165082	0.0536248	-0.0023258	0.00719481	-0.00354921	0.0110679	0.0364486	0.1277	-0.0710357	0.276717
Cetn3	0.0459292	0.270984	0.0269416	0.144746	0.0502054	0.197869	0.0215512	0.0764589	0.0322606	0.119092	-0.0749616	0.319347
Cetn4	0.124929	0.149663	-0.222409	0.312707	-0.0644127	0.074383	-0.160682	0.184663	0.426603	0.672985	0.294089	0.411849
Cfap20	-0.0156422	0.0499316	4.16264e-05	0.000126049	0.040437	0.140603	0.0351079	0.119071	0.0309237	0.0867951	-0.0470022	0.139533
Cfap298	0.0600368	0.181579	-0.00475754	0.0133323	-0.03484	0.12256	0.00913707	0.0244542	0.0502482	0.130931	0.032466	0.0870912
Cfap299	0.636282	0.534745	0.516439	0.369735	0.825496	0.698223	-0.441682	0.301379	0.390251	0.269418	-0.415446	0.309491
Cfap300	0.469653	0.601283	0.332996	0.36986	0.353919	0.412854	0.257724	0.270775	0.484266	0.6062	0.145494	0.14212
Cfap36	0.0237098	0.0830854	0.0538541	0.209734	0.0359989	0.131798	0.128616	0.639833	0.180944	1.04551	0.0885605	0.389317
Cfap410	-0.122863	0.415712	-0.0783651	0.223192	0.0278775	0.0676318	-0.00195074	0.00514009	-0.0038016	0.00795219	-0.0603671	0.156815
Cfap54	0.144307	0.0676198	0.699356	0.421744	0.698089	0.411214	1.16834	1.05555	0.853316	0.736655	0.120137	0.0608554
Cfap69	-0.0124844	0.0143565	-0.752022	1.63774	-0.241897	0.354444	-0.135179	0.19071	0.327827	0.529486	0.309594	0.516094
Cfap74	0.14376	0.146443	0.0913314	0.0860514	-0.3521	0.39024	0.535063	0.617824	0.331488	0.308544	0.50471	0.604368
Cfap97	-0.0242976	0.0812885	0.0100506	0.0320661	0.00484828	0.0151854	-0.137729	0.535348	0.0473276	0.1434	-0.00503612	0.0159297
Cfdp1	0.0732268	0.321115	0.0376599	0.145759	0.0780765	0.348071	0.120503	0.614336	0.104574	0.507447	0.0532732	0.217515
Cfh	0.251934	0.118684	-0.209923	0.0944091	-0.197599	0.0811203	-0.979852	0.894442	0.00964762	0.00599732	-0.204759	0.135441
Cfl1	-0.0107528	0.0269836	0.0117069	0.0295007	0.0190994	0.0484575	0.0425646	0.173665	0.0365287	0.145742	-0.0157519	0.0580641
Cfl2	-0.0186434	0.0686051	-0.0304635	0.117214	-0.0392187	0.155864	-0.114352	0.586911	-0.106007	0.460967	-0.0552906	0.232843
Cflar	-0.0101571	0.0354194	-0.0336182	0.127895	-0.0197454	0.0713845	0.121079	0.614362	0.0286902	0.106692	0.0613497	0.256166
Cfp	-0.0746224	0.09437	-0.18934	0.280767	-0.440288	0.816418	-0.251149	0.411291	-0.567646	1.08761	0.0512424	0.0659929
Cftr	0.306505	0.219849	-0.214947	0.134922	0.167983	0.113619	0.162762	0.10551	-0.164338	0.10135	-0.421398	0.307614
Cgas	-0.092364	0.246024	-0.0398943	0.101062	-0.00523794	0.0120982	0.209095	0.785721	-0.225284	0.676995	-0.074613	0.191955
Cggbp1	0.0834091	0.38012	0.0222693	0.0817404	0.0333708	0.127635	0.0298448	0.112632	0.0277452	0.103948	0.0805744	0.363637
Cgnl1	0.0155924	0.0263477	0.0875264	0.16606	-0.041702	0.0661812	-0.233357	0.461179	-0.187637	0.328821	-0.0776739	0.121929
Cgref1	-0.0759459	0.086652	-0.336942	0.532337	-0.3663	0.577103	0.0868908	0.0994526	0.0337779	0.0337102	0.127377	0.145152
Cgrrf1	0.0173988	0.0560063	0.0113096	0.0356605	0.053539	0.19457	-0.013456	0.0428269	0.0739165	0.28836	-0.0476145	0.169598
Chac1	-0.185809	0.331983	0.342004	0.636009	0.0974442	0.170797	0.106703	0.479178	0.0755233	0.308095	-0.085872	0.273611
Chac2	-0.0349163	0.0657681	-0.107176	0.21821	-0.300515	0.827174	-0.0677518	0.149311	0.170034	0.444447	-0.1096	0.24048
Chadl	-0.216954	0.132991	-0.225084	0.138076	-0.323307	0.203805	-0.492074	0.404498	-0.379637	0.286974	-0.586886	0.479672
Chaf1a	-0.0544692	0.224338	-0.0142093	0.0505532	-0.049225	0.19905	0.0759209	0.336721	-0.0539179	0.221456	-0.0028695	0.00976528
Chaf1b	-0.0394022	0.143838	0.0481371	0.181575	0.035396	0.127774	0.0161231	0.0536102	-0.0804667	0.233661	-0.0785432	0.275074
Champ1	-0.0529511	0.209866	-0.0474495	0.184582	-0.0275042	0.0997444	0.0152494	0.0524174	-0.229352	1.49082	0.000522159	0.00169952
Chchd1	0.0523352	0.198008	-0.0136833	0.0452454	0.0487545	0.182297	0.180687	0.99802	0.0946644	0.328058	0.0555629	0.211323
Chchd10	0.132103	0.217827	-0.131208	0.208256	0.147693	0.25958	-0.295417	0.503125	-0.0963	0.121285	-0.216329	0.339176
Chchd2	0.065227	0.282064	0.11243	0.568717	0.0867689	0.4038	0.140746	0.776556	0.0752578	0.336944	0.0227271	0.0842455
Chchd3	-0.00116374	0.00391824	0.0114299	0.0400329	0.0235554	0.0863473	0.0348614	0.133275	0.0634649	0.268724	-0.00129201	0.00435444
Chchd4	0.0426805	0.161345	0.0634372	0.257567	0.0419709	0.158298	0.277541	1.22384	-0.0630587	0.148474	-0.027388	0.0680979
Chchd5	0.00480381	0.0120801	0.0125987	0.0298264	0.0121448	0.0306617	0.0668457	0.199426	0.0445166	0.111786	-0.0900081	0.248539
Chchd6	-0.093198	0.204129	0.115399	0.285111	0.0450018	0.0971961	0.079202	0.211433	0.19602	0.642787	0.032693	0.0766553
Chchd7	0.069567	0.189015	0.13901	0.45849	0.046481	0.122226	-0.00421533	0.0120952	0.0272565	0.0627735	-0.0575868	0.161987
Chd1	0.100357	0.483524	-0.0244583	0.0904669	0.0803782	0.362647	0.11074	0.54893	-0.0468397	0.1872	0.0553765	0.228271
Chd1l	-0.0823162	0.248407	-0.0997321	0.297866	-0.0253072	0.061397	-0.00833249	0.0214751	0.0285971	0.0688485	0.058108	0.161386
Chd2	-0.0561833	0.223221	0.000895954	0.00292671	-0.0457455	0.175445	0.0827536	0.57849	0.127734	0.647947	0.10356	0.487188
Chd3	0.0314367	0.120896	-0.0146271	0.0527841	0.0132985	0.0477538	-0.00944556	0.0507095	0.0290449	0.111063	0.0538034	0.225195
Chd4	-0.0494731	0.138697	-0.0581973	0.162673	-0.0305265	0.0806073	0.00914421	0.0326429	-0.00510243	0.0179301	0.0623184	0.271125
Chd5	-0.0395676	0.0248113	0.163706	0.111001	-0.671671	0.530592	-0.652232	0.524833	-0.102163	0.0713589	0.0887994	0.0619287
Chd6	-0.0808616	0.330854	-0.202109	0.906811	-0.0979873	0.422458	-0.0671546	0.267786	0.0107481	0.0354809	0.0499434	0.188947
Chd7	0.0505385	0.195755	-0.0275701	0.0984074	0.0690898	0.285001	-0.0263138	0.0936854	-0.129182	0.641148	-0.0394335	0.147013
Chd8	-0.043758	0.173626	-0.0939179	0.442139	-0.0355789	0.137083	-0.0410205	0.161075	-0.0829889	0.376869	-0.022305	0.0817968
Chd9	-0.0403194	0.147971	-0.0938562	0.409531	0.0173149	0.0587503	-0.0646275	0.256781	-0.0110193	0.0314995	0.0518087	0.198086
Chek1	-0.0112544	0.0360708	-0.0514199	0.188463	0.0266886	0.090372	0.0772077	0.294971	-0.0478641	0.126831	-0.0330429	0.113924
Chek2	-0.122284	0.402922	-0.0417956	0.106142	-0.0094914	0.0234671	0.0256912	0.0787932	0.0813942	0.20788	0.0783741	0.222336
Cherp	-0.0624123	0.423887	-0.0355159	0.13657	-0.0451274	0.179627	0.0332692	0.126568	-0.148851	0.824222	0.0124651	0.0438863
Chfr	-0.0509144	0.190781	-0.0532934	0.14529	-0.10171	0.446957	0.0127463	0.0416779	-0.092762	0.32575	0.00176883	0.00556145
Chic1	0.0281668	0.062829	-0.102901	0.262983	0.0672244	0.176267	0.183639	0.620776	0.0995612	0.252236	0.18751	0.618649
Chic2	0.0093978	0.029739	0.0662501	0.253913	0.0734259	0.287921	0.101676	0.440885	0.0369345	0.115588	-0.00151878	0.00472475
Chid1	-0.166945	0.821368	-0.221201	1.0515	-0.129311	0.509018	-0.0574714	0.208001	-0.0184234	0.0589662	-0.0288016	0.0778571
Chil5	-0.254852	0.264231	-0.111361	0.102438	-0.20223	0.209923	-0.169385	0.112866	-0.0769271	0.0446703	0.0311889	0.0177463
Chka	-0.111218	0.317646	0.0812501	0.203456	-0.00974603	0.0206399	0.110082	0.53706	-0.188664	1.14864	-0.119481	0.59745
Chkb	-0.0759758	0.294983	-0.0434107	0.15235	-0.116304	0.379939	-0.104824	0.450483	-0.159225	0.796727	-0.101448	0.431867
Chm	0.154036	0.631913	0.145159	0.486481	0.140346	0.607736	-0.105576	0.468094	-0.0186765	0.0627398	-0.0614298	0.237773
Chml	-0.0373284	0.0977375	-0.0268814	0.075182	-0.0662671	0.195118	-0.0914771	0.392151	-0.0930817	0.401709	-0.139381	0.687266
Chmp1a	0.0134195	0.0474792	0.0348554	0.133581	0.0377539	0.146222	0.0197192	0.0711792	0.089523	0.413166	0.00648985	0.022284
Chmp1b	-0.0813077	0.322709	-0.111423	0.483168	-0.0396861	0.13836	-0.14494	0.703666	-0.0547958	0.149139	-0.026086	0.0790792
Chmp2a	-0.0282261	0.10133	0.0244502	0.0867263	0.0705477	0.293597	-0.0532662	0.208554	0.0539532	0.212571	-0.0768329	0.325199
Chmp2b	0.0630604	0.256593	0.0750669	0.318013	0.110323	0.523119	0.0884045	0.386759	0.0792746	0.337169	0.0637039	0.257076
Chmp3	-0.0182996	0.066145	0.00984285	0.0344687	-0.0358158	0.138115	-0.0234578	0.0861339	0.0350923	0.134652	0.00728962	0.0251952
Chmp4b	0.0440707	0.177116	0.0895975	0.421762	0.0609248	0.260045	0.0618117	0.431317	0.0758377	0.340418	0.0325687	0.125315
Chmp4c	0.0131095	0.0430448	0.0275094	0.0757507	0.0677695	0.268229	0.00788911	0.0254927	-0.00298819	0.00832476	0.0189463	0.0604827
Chmp5	0.0895851	0.410368	0.0714012	0.307912	0.0736519	0.320036	-0.000295757	0.000990613	0.0949634	0.44561	-0.00649666	0.022283
Chmp6	-0.0408606	0.153288	0.0159804	0.0549611	0.0301512	0.109148	-0.0436383	0.165242	0.0372316	0.138308	-0.0463482	0.177169
Chmp7	0.0481603	0.285305	0.0403137	0.152984	0.0596078	0.241898	0.042538	0.245919	0.0900349	0.405161	0.0803015	0.553057
Chn1	-0.0137545	0.0414203	-0.0304609	0.0896525	-0.023137	0.0644712	-0.0289557	0.101873	0.0309887	0.084265	0.0110522	0.0365482
Chn2	0.0586366	0.217518	-0.000194753	0.000592838	0.0497923	0.179543	-0.0377188	0.0958781	0.110128	0.291775	0.020349	0.0498453
Chordc1	0.00261896	0.00887201	-0.01981	0.0716126	-0.0368991	0.142	0.21108	1.38668	0.00372296	0.0126431	0.0238417	0.0873155
Chp1	0.063427	0.271791	0.0374522	0.146279	0.0636524	0.272991	0.0088907	0.0311381	0.0190532	0.0693952	0.000381425	0.00129262
Chpf	0.0121674	0.0413024	-0.0334705	0.122555	-0.0127139	0.0432275	-0.0987156	0.446019	-0.0654853	0.266533	-0.0956837	0.428366
Chpf2	-0.0243892	0.126591	0.00364723	0.0120356	-0.0111908	0.0379618	0.0123016	0.0612021	-0.112139	0.539117	-0.0319787	0.117942
Chpt1	0.0821648	0.342195	0.0833924	0.348778	0.0642546	0.252605	-0.121756	0.571331	-0.00749411	0.0243757	-0.0334553	0.118997
Chrac1	0.059255	0.215119	0.102279	0.423958	0.027753	0.090955	0.053697	0.189929	0.162204	0.790074	0.0168059	0.0526804
Chrd	-0.119331	0.154704	-0.0117681	0.0131408	-0.281794	0.425782	-0.917816	2.45725	-0.258914	0.417158	-0.380954	0.643533
Chrm4	-0.168885	0.0805485	-1.79075	1.07087	-0.0489852	0.0229608	-0.149369	0.0766159	0.753319	0.467965	0.353688	0.203491
Chrna1	0.00755632	0.0178472	0.0432356	0.108165	0.0464016	0.120758	-0.17196	1.05505	-0.0622678	0.270324	-0.06877	0.305372
Chrnb1	-0.0634247	0.149868	-0.0229172	0.051835	-0.00884012	0.0186784	-0.0755055	0.32927	-0.10041	0.475062	-0.0637974	0.267516
Chrnb2	0.12578	0.0739462	0.0369595	0.0204711	0.463667	0.354254	0.184541	0.121617	0.38265	0.281512	-0.346449	0.189092
Chrnd	-0.114548	0.0829381	-0.0944609	0.0656336	-0.0829971	0.0580996	-0.242407	0.251228	-0.447223	0.572254	-0.285926	0.307614
Chrng	0.0219063	0.0108179	0.226573	0.124662	-0.00691753	0.00337406	-0.558113	0.407084	-0.538216	0.420731	-0.267218	0.160145
Chst1	-0.0051613	0.0250333	-0.0778769	0.338461	-0.062157	0.25637	0.00483686	0.0162236	0.113273	0.552147	0.117737	0.581395
Chst11	0.228259	1.526	0.00870246	0.029559	0.139744	0.735239	0.226551	1.48964	0.133713	0.683939	0.211726	1.34129
Chst12	-0.203736	0.602555	-0.0595086	0.140784	-0.10451	0.249452	-0.0611062	0.1545	0.0877822	0.211521	-0.00358339	0.00744117
Chst14	-0.0518126	0.19092	0.0847632	0.348956	-0.00792828	0.0252254	-0.17373	0.923366	-0.167802	0.707664	-0.206345	1.19013
Chst15	-0.101412	0.184143	-0.10324	0.161046	-0.217925	0.394565	-0.139242	0.329445	-0.0352224	0.0675649	0.0539699	0.111251
Chst2	0.159976	0.414736	0.0620556	0.125793	0.150593	0.352721	0.1623	0.526526	0.186744	0.534113	0.0778589	0.182653
Chst3	-0.012249	0.023254	-0.190215	0.471211	0.0929835	0.213915	-0.00353279	0.00862128	0.242019	0.807656	0.0694489	0.160899
Chst7	0.179554	0.213821	0.158104	0.199576	0.0266847	0.0290034	0.544363	0.830258	0.425374	0.492314	0.405161	0.51701
Chsy1	0.193022	0.819238	0.0469216	0.184193	0.0936801	0.365605	0.069406	0.292607	0.0751136	0.323084	0.0793748	0.34599
Chtf18	-0.0291445	0.104468	0.0159426	0.0545821	0.0280412	0.100286	0.0534581	0.207693	-0.144742	0.547988	-0.0743799	0.278175
Chtf8	-0.0106708	0.0375357	-0.102889	0.499568	-0.0517784	0.21179	-0.016554	0.0595301	0.056378	0.234696	-0.0444967	0.177316
Chtop	0.0239757	0.0895084	0.0674164	0.294526	0.0512039	0.211275	0.0601362	0.418753	0.00306737	0.0105764	-0.00882119	0.0310926
Chuk	0.0632728	0.263039	0.0397273	0.152131	0.0868677	0.390844	0.0275211	0.100729	-0.00806667	0.0274828	0.0401396	0.153772
Churc1	0.10549	0.269867	0.0705518	0.156135	0.00242992	0.00503206	-0.0244135	0.0621093	0.0115981	0.0251115	0.0899149	0.26366
Ciao1	-0.0189583	0.0583057	-0.0222518	0.0595375	0.0319389	0.111952	0.0601405	0.233557	0.0780546	0.321893	-0.00402732	0.0128681
Ciao2a	-0.0350363	0.125447	0.0260889	0.0907602	0.0391756	0.14265	0.0120778	0.0396852	0.0130786	0.0431894	-0.0130792	0.0431025
Ciao2b	0.0454568	0.168877	0.00358944	0.0115052	0.0398511	0.14527	0.108705	0.498815	0.111724	0.413427	0.0288929	0.101984
Ciao3	-0.120705	0.526129	-0.0343359	0.115705	-0.0440793	0.153235	0.0487769	0.172175	-0.0855864	0.303325	0.0104169	0.0293779
Ciapin1	0.00918586	0.0317834	0.0252221	0.092688	0.0601072	0.250292	0.187281	1.14103	0.100361	0.474033	0.0645545	0.270667
Ciart	0.106093	0.123282	0.466207	0.796173	0.330619	0.478549	-0.395382	0.793782	0.756332	2.20615	0.32889	0.622125
Cib1	-0.00924348	0.0299199	0.010217	0.0265916	0.0217509	0.0736687	0.0509274	0.190069	0.128039	0.609494	0.0335059	0.117891
Cib2	0.0946771	0.0943634	0.0336052	0.0314814	0.0447054	0.0419169	0.334303	0.43748	0.40374	0.585797	0.392213	0.54484
Cic	-0.0928924	0.437606	-0.0717749	0.315227	-0.128716	0.678611	-0.0677805	0.293479	-0.047573	0.192047	-0.00915482	0.032057
Cilk1	-0.0677465	0.141221	0.0204134	0.0349645	-0.0393846	0.0709699	0.0208109	0.0568782	-0.044458	0.102612	-0.048709	0.124095
Cinp	0.0325659	0.179297	0.0487027	0.190616	0.0469848	0.182786	0.0753278	0.321447	0.0255887	0.0919749	-0.0184233	0.0644079
Cip2a	-0.0342197	0.13174	0.00420338	0.0144582	0.0247572	0.0920911	0.107157	0.528697	0.021213	0.0777082	0.0377281	0.146865
Cipc	-0.0264621	0.0937329	-0.0207139	0.0719118	0.0349951	0.127973	0.0750636	0.309762	-0.0399689	0.146455	0.035944	0.130047
Cir1	0.0789746	0.230656	0.059643	0.17168	0.0236948	0.0591054	-0.124759	0.539295	0.112389	0.366378	0.107015	0.354943
Cirbp	-0.0525923	0.187662	0.000522075	0.00157203	-0.111695	0.474915	-0.214329	0.925528	-0.0664272	0.163412	-0.0672608	0.186047
Cisd1	0.0789372	0.340606	0.0523757	0.206671	0.0934175	0.422564	0.10304	0.477793	0.0340386	0.125434	-0.0431431	0.163684
Cisd2	0.0847037	0.589784	0.0650565	0.41529	0.087277	0.387478	-0.039255	0.146553	-0.0631133	0.255769	-0.010197	0.0343368
Cisd3	-0.00313952	0.00908981	-0.0220116	0.0609022	-0.0310408	0.107697	0.0288191	0.0982929	0.12788	0.548267	0.0264833	0.0896261
Cish	-0.355914	0.423891	-0.842683	1.17584	-0.447322	0.530539	-0.062124	0.0498735	-0.127819	0.0956694	0.0632226	0.0455143
Cit	-0.13636	0.703558	-0.181808	1.06415	-0.135149	1.15139	-0.176388	1.01226	-0.240224	1.25496	-0.0701835	0.293872
Cited2	-0.0154114	0.0560627	0.02652	0.100659	-0.0185695	0.0683741	0.0153609	0.0559367	0.136965	0.757182	0.0693427	0.307705
Ciz1	-0.0514255	0.199621	-0.0183381	0.06345	-0.0932416	0.41465	-0.198395	1.19327	-0.318197	2.51778	-0.128334	0.63795
Ckap2	-0.0291955	0.105762	0.0172794	0.0600352	-0.0161207	0.0557317	0.0057048	0.0189888	-0.0756556	0.321333	-0.0230571	0.0817426
Ckap2l	-0.0658082	0.282526	-0.046794	0.187996	-0.0551643	0.228271	-0.0554105	0.228448	-0.0555155	0.229098	0.0143311	0.0509242
Ckap4	0.00035073	0.00119939	-0.00706717	0.0248103	0.0060439	0.0211351	0.00428184	0.0222956	-0.0159446	0.0579783	0.00168837	0.00580862
Ckap5	-0.084886	0.396344	-0.0720307	0.321974	-0.0576687	0.245174	-0.0779344	0.599534	-0.115065	0.592479	-0.0385411	0.152863
Ckb	-0.0363436	0.112787	-0.00572602	0.0140734	-0.0620141	0.164453	-0.0417097	0.103054	0.0112746	0.0248676	-0.0339414	0.0829429
Cklf	0.158813	0.404601	0.125128	0.295832	0.115991	0.246733	0.0799107	0.245922	-0.21415	0.661863	-0.0998876	0.242373
Cks1b	0.0557681	0.231139	0.0509334	0.207542	0.0510027	0.207873	0.160309	0.925631	0.106788	0.52483	0.0362988	0.140168
Cks2	-0.0461476	0.181496	0.00520045	0.0176244	-0.00730085	0.0249355	0.0825461	0.366089	0.115842	0.571923	0.0925178	0.423949
Clasp1	0.0106552	0.0370256	0.00178339	0.00599148	0.00715643	0.0194297	-0.107891	0.523077	-0.0626087	0.262067	-0.0390441	0.150434
Clasp2	0.0352736	0.129222	-0.0138172	0.0468443	0.0423954	0.159269	0.0185602	0.0641224	-0.0108946	0.0366205	-0.00360308	0.0117826
Clasrp	-0.0797813	0.321461	-0.0704124	0.275727	-0.101776	0.370129	-0.0209307	0.0692104	-0.206757	0.775463	0.00225548	0.00699719
Clba1	0.029795	0.0988566	0.0750868	0.288505	-0.0760934	0.290891	0.138844	0.502119	-0.261508	0.9384	-0.153601	0.505691
Clca2	0.190469	0.234364	0.243058	0.297785	0.163746	0.157765	0.575773	0.93704	0.687066	1.2279	0.536487	0.906027
Clca3b	0.0447055	0.0488997	-0.157624	0.19677	-0.401918	0.58373	-0.55615	1.07788	-0.0229845	0.0227959	-0.360126	0.536156
Clca4a	-0.222435	0.203861	-0.39383	0.375045	-0.680946	0.736757	-0.411495	0.35939	-0.20149	0.16232	-0.239774	0.201848
Clcc1	-0.0284776	0.0974075	0.000993977	0.00309358	0.0568664	0.17923	-0.0583105	0.195983	-0.100507	0.37699	-0.0661235	0.255372
Clcf1	0.120163	0.605859	-0.0650232	0.213599	0.0187661	0.052172	0.141093	0.437611	-0.174451	0.615772	0.000869753	0.00185027
[truncated: 10,022 more rows]

## Sheet: Fig2a
UP-Trigger
Sound	Name	0h	1h	2h	4h	12h	24h
440Hz	Ahrr	1	1.23535	2.51044	2.37116	3.43756	2.68134
440Hz	Cyp1b1	1	1.15834	2.2953	2.06422	1.7966	2.28456
440Hz	Ddit4	1	1.24535	1.34168	1.24186	1.05734	1.14473
440Hz	Ptgs2	1	1.19271	1.5579	1.72037	1.72175	2.96224
440Hz	Flrt3	1	0.94898	1.65208	1.22718	1.4136	2.24252
440Hz	Ier3	1	1.1855	1.39462	1.34057	1.04852	1.63851
440Hz	Selp	1	1.0163	1.23426	1.53388	1.65723	1.46474
440Hz	Sgk1	1	1.43946	1.41198	1.33739	1.39019	1.67165
440 average		1	1.17775	1.67478	1.60458	1.69035	2.01129
14kHz	Ahrr	1	1.22722	1.77379	1.73985	2.0852	1.52056
14kHz	Cyp1b1	1	0.798502	1.42319	1.7644	1.72598	1.97899
14kHz	Ddit4	1	1.16314	1.36289	1.23212	1.33286	1.48323
14kHz	Ptgs2	1	1.13171	1.1729	1.26002	1.24524	1.5031
14kHz	Flrt3	1	0.735748	1.39002	1.29621	0.968675	1.16019
14kHz	Ier3	1	1.08711	1.06847	1.19994	1.34779	2.61952
14kHz	Selp	1	1.02584	1.04077	1.41561	0.672864	0.693113
14kHz	Sgk1	1	1.44791	1.34523	1.15379	1.02549	0.851417
14k average		1	1.07715	1.32216	1.38274	1.30051	1.47627
WN	Ahrr	1	1.94674	2.24818	1.74308	2.35598	2.29721
WN	Cyp1b1	1	1.22412	2.39571	1.65556	1.56332	1.80239
WN	Ddit4	1	1.53426	1.44527	1.23867	1.42832	1.38622
WN	Ptgs2	1	1.35769	1.59993	1.44019	1.43418	1.79189
WN	Flrt3	1	0.710825	1.61731	0.890678	0.959084	1.53538
WN	Ier3	1	1.14154	1.36921	1.07238	1.46065	1.94506
WN	Selp	1	0.964201	1.1516	0.882309	0.829914	1.35101
WN	Sgk1	1	1.51313	1.18618	1.12596	1.05337	0.851641
WN average		1	1.29906	1.62667	1.2561	1.3856	1.6201
UP-Spike
Sound	Name	0h	1h	2h	4h	12h	24h
440Hz	Tiparp	1	1.22462	2.32428	1.51624	1.14649	1.23679
440Hz	Cyp1a1	1	1.33964	3.96174	2.0292	4.34844	2.85887
440Hz	Has2	1	1.15509	1.42241	1.23909	1.05851	1.36202
440Hz	Egr3	1	1.38236	1.81469	1.21719	1.03993	1.24641
440Hz	Ereg	1	0.957421	1.37393	1.06856	1.26926	1.41018
440Hz	Adora2a	1	1.18826	1.74289	1.34936	1.59722	1.46414
440Hz	Ccn2	1	1.46766	1.53287	1.32743	0.949505	0.960062
440Hz	Id2	1	1.20427	1.35647	1.35523	0.873034	0.989222
440Hz	Inhba	1	0.898796	1.21618	1.1646	1.03207	1.03592
440 average		1	1.20201	1.86061	1.36299	1.47938	1.39596
14kHz	Tiparp	1	0.95828	1.97506	1.48713	1.03732	1.10433
14kHz	Cyp1a1	1	1.13283	2.19935	1.73093	2.47656	2.31334
14kHz	Has2	1	0.926578	1.02109	1.28146	0.884563	1.05187
14kHz	Egr3	1	1.29415	1.33684	1.47275	0.974595	0.997112
14kHz	Ereg	1	1.34856	0.961298	0.994649	0.816631	1.10787
14kHz	Adora2a	1	1.22964	1.15139	1.26416	1.24871	1.34007
14kHz	Ccn2	1	1.25932	1.16707	1.05332	1.20665	1.00532
14kHz	Id2	1	0.953025	1.04915	1.13737	0.761709	1.08115
14kHz	Inhba	1	1.18044	1.03046	0.90342	1.07166	1.00849
14k average		1	1.14254	1.3213	1.25835	1.16427	1.22328
WN	Tiparp	1	1.26531	2.33399	1.30154	1.00362	1.01576
WN	Cyp1a1	1	1.14805	3.11003	1.56752	2.70814	2.28744
WN	Has2	1	0.880708	1.13621	1.10986	0.784409	1.03689
WN	Egr3	1	1.29921	1.41083	0.938863	0.897639	1.39957
WN	Ereg	1	1.08818	1.04222	0.873398	0.904789	1.34451
WN	Adora2a	1	1.14052	1.44092	1.07945	1.18443	1.2962
WN	Ccn2	1	1.22124	1.59403	1.2669	1.27239	1.01044
WN	Id2	1	0.814708	1.25539	1.04722	0.816385	0.936862
WN	Inhba	1	1.23572	1.18703	1.00702	0.953396	1.02045
WN average		1	1.12152	1.61229	1.13242	1.16947	1.2609
DOWN-All
Sound	Name	0h	1h	2h	4h	12h	24h
440Hz	Col1a2	1	0.734757	0.73229	0.833999	0.620939	0.674268
440Hz	Syngap1	1	0.895043	0.786981	0.85757	0.651695	0.867997
440Hz	E2f2	1	0.858992	0.608868	0.873512	0.820632	0.917767
440Hz	Irs1	1	0.868684	0.802955	0.788177	0.768569	0.993208
440Hz	Lime1	1	0.721365	1.04067	0.836556	0.673457	1.01131
440 average		1	0.815768	0.794352	0.837963	0.707058	0.89291
14kHz	Col1a2	1	0.67429	0.763128	0.852918	0.701804	0.587306
14kHz	Irs1	1	1.06215	1.14142	0.773238	0.740978	0.65629
14kHz	Syngap1	1	0.988913	0.756241	0.909964	0.716015	0.855147
14kHz	E2f2	1	1.55146	0.830041	0.871368	0.675632	0.655196
14kHz	Lime1	1	0.662922	0.845629	0.904187	0.700054	0.699578
14k average		1	0.987948	0.867291	0.862335	0.706897	0.690703
WN	Col1a2	1	0.57298	0.61898	0.904639	0.596404	0.69458
WN	Irs1	1	0.972094	0.848379	0.870737	0.663303	0.959672
WN	Syngap1	1	0.998565	0.690284	0.864581	0.614855	0.974901
WN	E2f2	1	1.25357	0.617844	0.895318	0.674895	0.793735
WN	Lime1	1	0.623566	0.780308	0.784064	0.479683	0.807525
WN average		1	0.884154	0.711159	0.863868	0.605828	0.846083

## Sheet: Fig2b,c
UP-Trigger
Sound	Name	0h	1h	2h	3h	4h	6h	24h	26h
440Hz	Ahrr	1	1.23535	2.51044	1.46611	1.62301	1.42393	2.38205	2.80071
440Hz	Cyp1b1	1	1.15834	2.2953	1.25159	1.47123	1.20268	2.40015	2.92527
440Hz	Ddit4	1	1.24535	1.34168	0.888853	0.924671	0.960151	1.22256	1.2793
440Hz	Ptgs2	1	1.19271	1.5579	1.35057	1.23974	1.12111	1.79544	1.50781
440Hz	Flrt3	1	0.94898	1.65208	1.19355	1.33788	1.14902	1.52385	1.18603
440Hz	Ier3	1	1.1855	1.39462	0.923774	1.04854	1.06141	1.42009	1.2022
440Hz	Selp	1	1.0163	1.23426	1.50199	1.29658	0.680126	1.27084	0.941734
440Hz	Sgk1	1	1.43946	1.41198	1.08637	1.23819	0.992599	1.28768	1.71887
440 average		1	1.17775	1.67478	1.20785	1.27248	1.07388	1.66283	1.69524
14kHz	Ahrr	1	1.22722	1.77379	1.02607	1.35948	1.26975	1.59992	1.94718
14kHz	Cyp1b1	1	0.798502	1.42319	1.54958	1.14431	1.2775	2.19803	2.49141
14kHz	Ddit4	1	1.16314	1.36289	1.15775	1.01172	1.17962	1.00284	1.42738
14kHz	Ptgs2	1	1.13171	1.1729	1.52383	1.21131	1.28105	1.47463	1.25143
14kHz	Flrt3	1	0.735748	1.39002	1.054	0.913416	1.18257	1.03476	0.803052
14kHz	Ier3	1	1.08711	1.06847	1.09822	0.929424	1.07937	1.10974	1.19598
14kHz	Selp	1	1.02584	1.04077	1.33999	0.850688	0.688362	0.734853	0.831104
14kHz	Sgk1	1	1.44791	1.34523	1.17175	1.06404	0.844952	1.14769	1.48
14k average		1	1.07715	1.32216	1.24015	1.06055	1.1004	1.28781	1.42844
WN	Ahrr	1	1.94674	2.24818	1.03139	1.39661	1.46806	1.64483	2.1391
WN	Cyp1b1	1	1.22412	2.39571	1.30156	0.99591	1.46454	1.84091	2.63809
WN	Ddit4	1	1.53426	1.44527	1.28815	0.901491	1.01773	1.07621	1.39405
WN	Ptgs2	1	1.35769	1.59993	1.31598	1.06222	1.22093	1.08168	1.24658
WN	Flrt3	1	0.710825	1.61731	1.09417	0.847946	1.06743	0.8993	0.872169
WN	Ier3	1	1.14154	1.36921	0.967338	0.91149	1.11973	1.0769	1.10776
WN	Selp	1	0.964201	1.1516	1.01543	0.844765	0.655786	0.810436	0.894419
WN	Sgk1	1	1.51313	1.18618	1.15731	0.941897	0.857226	1.08162	1.2725
WN average		1	1.29906	1.62667	1.14642	0.987792	1.10893	1.18899	1.44558
UP-Spike
Sound	Name	0h	1h	2h	3h	4h	6h	24h	26h
440Hz	Tiparp	1	1.22462	2.32428	1.23056	1.05902	0.988363	1.51534	1.90687
440Hz	Cyp1a1	1	1.33964	3.96174	1.19081	1.76672	1.11561	4.51895	6.42724
440Hz	Has2	1	1.15509	1.42241	1.18965	1.2194	0.842866	1.11405	1.47814
440Hz	Egr3	1	1.38236	1.81469	0.903117	1.07909	1.09932	1.43795	1.43214
440Hz	Ereg	1	0.957421	1.37393	1.49507	1.02551	0.784556	1.22245	0.963322
440Hz	Adora2a	1	1.18826	1.74289	1.36822	1.20787	1.08567	1.8581	1.59995
440Hz	Ccn2	1	1.46766	1.53287	1.03264	1.01601	0.837635	1.56538	3.52649
440Hz	Id2	1	1.20427	1.35647	1.28518	1.00419	0.672124	0.927699	0.959023
440Hz	Inhba	1	0.898796	1.21618	1.08704	0.915506	0.814962	1.25082	1.02201
440 average		1	1.20201	1.86061	1.19803	1.1437	0.915678	1.7123	2.14613
14kHz	Tiparp	1	0.95828	1.97506	1.45354	1.04229	0.975188	1.06083	1.53252
14kHz	Cyp1a1	1	1.13283	2.19935	1.14573	1.16537	1.40696	2.44265	2.42039
14kHz	Has2	1	0.926578	1.02109	1.13509	1.16007	0.912721	0.952069	1.38741
14kHz	Egr3	1	1.29415	1.33684	0.998286	0.739741	1.00861	0.944443	1.18428
14kHz	Ereg	1	1.34856	0.961298	1.30495	0.941197	0.912744	0.874871	0.842076
14kHz	Adora2a	1	1.22964	1.15139	0.999138	0.84283	1.0374	1.33138	1.26651
14kHz	Ccn2	1	1.25932	1.16707	1.16974	1.33223	1.33396	1.49068	4.05897
14kHz	Id2	1	0.953025	1.04915	1.47642	0.980842	0.754369	0.841022	0.908841
14kHz	Inhba	1	1.18044	1.03046	1.30942	0.867975	1.17412	1.2574	1.1451
14k average		1	1.14254	1.3213	1.22137	1.00806	1.05734	1.24393	1.63845
WN	Tiparp	1	1.26531	2.33399	1.42616	0.873044	1.05422	1.1557	1.6332
WN	Cyp1a1	1	1.14805	3.11003	1.15283	0.947771	1.30076	2.27674	3.86955
WN	Has2	1	0.880708	1.13621	1.04495	0.929534	0.825667	1.08158	1.22857
WN	Egr3	1	1.29921	1.41083	1.22791	0.8619	1.01434	0.912793	1.03359
WN	Ereg	1	1.08818	1.04222	1.47687	0.947214	0.923277	0.891851	0.895228
WN	Adora2a	1	1.14052	1.44092	0.948733	0.797578	1.10642	1.2235	1.37161
WN	Ccn2	1	1.22124	1.59403	1.29257	1.02071	1.20851	1.27424	3.96153
WN	Id2	1	0.814708	1.25539	1.50184	0.808216	0.831794	0.887052	1.04129
WN	Inhba	1	1.23572	1.18703	1.43515	0.832226	1.16948	1.21459	0.961878
WN average		1	1.12152	1.61229	1.27856	0.890911	1.04827	1.21312	1.77738
DOWN-All
Sound	Name	0h	1h	2h	3h	4h	6h	24h	26h
440Hz	Col1a2	1	0.734757	0.73229	0.594002	0.96554	0.72795	1.03729	0.564581
440Hz	Syngap1	1	0.868684	0.802955	0.921768	0.974154	0.880116	1.2072	0.744789
440Hz	E2f2	1	0.895043	0.786981	0.771389	1.06435	0.879375	1.4603	0.813522
440Hz	Irs1	1	0.858992	0.608868	0.824324	1.06326	1.07763	1.28623	0.827992
440Hz	Lime1	1	0.721365	1.04067	0.928751	1.04169	0.958738	0.998562	0.831118
440 average		1	0.815768	0.794352	0.808047	1.0218	0.904762	1.19792	0.7564
14kHz	Col1a2	1	0.67429	0.763128	0.808037	0.971004	0.846911	0.98594	0.925456
14kHz	Irs1	1	1.06215	1.14142	1.08547	1.15441	0.86677	1.01961	1.03481
14kHz	Syngap1	1	0.988913	0.756241	0.872971	0.814653	0.79708	1.09598	0.816146
14kHz	E2f2	1	1.55146	0.830041	1.08475	0.868132	0.887712	1.04148	1.04745
14kHz	Lime1	1	0.662922	0.845629	0.97676	0.586346	1.11206	0.826409	0.817719
14k average		1	0.987948	0.867291	0.965598	0.878908	0.902107	0.993885	0.928317
WN	Col1a2	1	0.57298	0.61898	0.769676	0.865936	0.919357	0.857611	0.818464
WN	Irs1	1	0.972094	0.848379	1.16694	1.01987	0.972996	1.04606	1.02876
WN	Syngap1	1	0.998565	0.690284	0.996214	0.770104	0.831271	1.08032	0.777922
WN	E2f2	1	1.25357	0.617844	1.25935	0.844109	0.97063	1.0484	0.89874
WN	Lime1	1	0.623566	0.780308	1.35457	0.729042	1.00865	0.893127	0.677142
WN average		1	0.884154	0.711159	1.10935	0.845812	0.94058	0.985105	0.840205

## Sheet: Fig2d
activated
Name	0Pa	10Pa	25Pa	50Pa	100Pa	250Pa
Ahrr	1	1.14405	1.48291	1.43854	2.1474	7.13441
Ccn2	1	1.40272	1.2731	1.43813	1.30867	2.83653
Cyp1a1	1	0.87444	1.05436	1.24232	3.43786	9.75905
Cyp1b1	1	1.13412	1.47858	1.33864	1.67583	3.2202
Ddit4	1	1.19032	1.3073	1.32581	1.65144	1.70411
Egr3	1	0.959007	1.27305	1.36213	1.42985	2.64521
Ereg	1	1.06304	1.13072	1.11738	1.38467	2.0527
Flrt3	1	1.1091	1.17894	1.37131	1.46138	2.31895
Has2	1	1.13585	1.17416	1.52269	1.14477	2.58292
Id2	1	1.01188	1.06323	0.922203	1.12476	2.2303
Ier3	1	1.09545	1.10233	0.997082	1.2227	2.00427
Inhba	1	0.937897	1.07525	1.01236	1.24097	2.38837
Ptgs2	1	1.3014	1.47007	1.94094	1.75582	3.89175
Selp	1	1.07843	1.07148	1.2202	1.29587	2.45477
Sgk1	1	1.11367	1.05906	1.38967	1.29156	2.23997
Tiparp	1	1.08335	1.39724	1.11642	1.56156	2.97461
average	1	1.10217	1.22448	1.29724	1.57094	3.27738
inactivated
Name	0Pa	10Pa	25Pa	50Pa	100Pa	250Pa
Col1a2	1	1.01884	0.887154	0.896635	0.846432	0.810377
E2f2	1	0.918081	0.948172	0.949828	0.729701	0.478574
Hes1	1	1.09578	1.09771	1.00931	0.858659	0.795043
Irs1	1	0.987376	0.828031	0.758625	0.74315	0.640207
average	1	1.00502	0.940267	0.9036	0.794486	0.68105

## Sheet: Fig2e
Name	Sine	Triangle	Square
Cyp1a1	3.03707	2.98203	2.67265
Ptgs2	2.01666	1.70775	1.55697
Ahrr	1.83936	1.81533	1.49456
Cyp1b1	1.83675	2.12795	1.6821
Id2	1.81486	1.52502	1.35835
Ier3	1.65233	1.53154	1.26231
Selp	1.63579	1.31159	1.09101
Sgk1	1.54957	1.56409	1.27514
Tiparp	1.50247	1.6105	1.43741
Ccn2	1.50052	1.51971	1.341
Ereg	1.48815	1.30467	1.16073
Inhba	1.46951	1.36842	1.2116
Has2	1.32978	1.28944	1.11158
Flrt3	1.30857	0.984486	1.07087
Egr3	1.17223	1.03954	0.896533
Adora2a	1.13771	1.237	1.1263
Ddit4	1.08301	1.16737	0.971064
Hes1	0.919622	0.820598	0.920449
Col1a2	0.816244	0.81336	0.769634
Syngap1	0.815871	0.974635	0.91837
Irs1	0.707424	0.837452	0.867816
E2f2	0.705897	0.71966	0.741881

## Sheet: Fig2f
Name	0.2	0.5	1
Cyp1a1	2.02616	1.47729	0.83671
Ptgs2	2.08974	1.81702	1.73908
Ahrr	1.85804	1.29731	1.03404
Cyp1b1	1.41766	1.26945	1.17637
Selp	1.2442	0.884458	0.404344
Tiparp	1.55745	1.2151	0.996058
Ctgf	1.95307	1.88766	1.75213
Inhba	1.08516	1.27596	1.16878
Ddit4	1.17807	1.11528	1.0637
Hes1	1.04593	0.656218	0.898389
Col1a2	0.94088	0.978754	0.886849
Syngap1	1.19787	0.810138	0.788974
Irs1	0.578186	0.656347	0.927848
E2f2	0.633092	0.612187	0.848882

## Sheet: Fig3f
Ptgs2					Ctgf
440Hz	-	+	+		440Hz	-	+	+
Y15	-	-	+		Y15	-	-	+
	0.83462	2.61413	1.30756			0.99322	1.90631	0.89775
	1.27025	2.27261	1.09217			1.02346	1.94482	1.05352
	0.89513	2.14027	1.18313			0.98333	1.98411	0.95326
	0.96301	1.73665	1.11893			0.96011	1.44224	1.34493
	1.28699	1.68533	1.24903			0.98935	1.39962	1.54704
	0.74999	1.19957	1.11893			1.05053	1.3719	1.44245
	1.19784	1.91166	1.47668			1.08846	1.70269	1.02405
	0.87856	1.67862	0.95103			0.95577	1.61965	1.43874
	0.92361	1.62901	1.09395			0.95577	1.95856	1.32812
			1.79423					1.17535
			1.23934					1.21114
			1.04559					0.97196
			1.53997					1.36172
			1.60282					1.4173
			1.53997					1.17205
			1.48942					0.94684
			1.30786					1.21577
			1.25657					1.05694
average	1	1.87421	1.3004		average	1	1.70332	1.19772

## Sheet: Fig3g
PGE2 concentration (ng/ml)						Standard Deviation
440Hz	-	+	-	+		440Hz	-	+	-	+
Y15	-	-	+	+		Y15	-	-	+	+
0.5h	0.548986	0.561079	0.339797	0.407521			0.0856149	0.122577	0.0716401	0.0236878
1h	0.597934	0.761175	0.381155	0.421129			0.101696	0.160297	0.0300148	0.0776491
2h	0.835343	1.05855	0.462124	0.520078			0.156147	0.0628622	0.0347687	0.0625409
3h	0.978766	1.49767	0.577304	0.599185			0.185098	0.218904	0.0295685	0.0788943
4h	1.10397	1.73007	0.608979	0.670775			0.219628	0.256849	0.0256023	0.0977317
24h	6.80264	12.044					1.67491	1.9211
48h	12.0992	19.7664					0.71833	1.90741
72h	18.6779	25.9152					2.44378	1.7539
96h	25.0443	31.6287					1.34284	1.92487

## Sheet: Fig3h
	Ddit4					Sgk1					Col1a2					Lime1
440Hz	+	-	+	+		+	-	+	+		+	-	+	+		+	-	+	+
PGE2	-	+	-	-		-	+	-	-		-	+	-	-		-	+	-	-
L161.982	-	-	2µM	10µM		-	-	2µM	10µM		-	-	2µM	10µM		-	-	2µM	10µM
	1.61542	1.70465	1.26086	1.22968		1.3323	1.97519	1.52987	1.1577		0.88936	0.54502	1.1904	1.07674		0.47	0.39406	1.26023	1.02036
	1.44715	1.51189	1.45755	1.19334		1.29292	1.99504	1.62448	0.88377		0.7042	0.69285	1.03488	0.98407		0.36604	0.6497	1.1403	0.84379
	1.44412	1.43995	1.29273	0.9605		1.57587	1.68525	1.51209	0.98943		0.79231	0.39626	0.9537	1.14669		0.84611	0.52729	0.82663	0.98323
	1.50305	1.36973	1.2276	1.03014		1.52929	1.84396	1.67111	1.07184		0.88728	0.58527	1.0861			0.66097	0.53259	1.22091	1.24993
	1.49267		1.59211			1.10282		1.48562			0.6705		1.00494			0.66761		0.78031
	1.46311		0.97765			1.38801		1.62552					0.71529					0.81216
average	1.49425	1.50655	1.30142	1.10342		1.3702	1.87486	1.57478	1.02568		0.78873	0.55485	0.997552	1.06917		0.602146	0.52591	1.00676	1.02433

## Sheet: Fig4b
Ptgs2
2h												24h
Cell	C2C12	3T3	3T3-L1	HEK	HeLa	MCF7	NB2a	NMuMG	NRG	ST2		C2C12	3T3	3T3-L1	HEK	HeLa	MCF7	NB2a	NMuMG	NRG	ST2
	2.35227	1.56892	3.76664	1.07161	1.12308	1.37103	0.661033	3.82493	1.67658	2.0676		3.35128	2.24399	3.95734	1.21524	1.70377	0.714985	1.57286	5.33124	2.31056	2.89628
	1.64112	0.914287	2.00608	1.03994	0.832	3.02092	0.370111	3.63838	1.96749	1.44251		2.79922	3.05951	3.87898	0.759528	1.3269	1.39725	0.488164	5.66091	1.24295	2.70047
	1.86896	0.869697	2.99273	0.793866	0.737918	0.759998	0.213536	2.39059	1.71045	1.25406		3.459	2.43088	3.02095	0.751971	1.34023	0.72217	0.925793	4.19371	1.04863	3.1375
	2.54004	1.8797	4.9021	1.1089	1.59977	1.42337	0.42737	1.9358	1.48457	3.03555		2.41326	2.46719	3.81309	1.62333	1.03525	1.27785	1.72969	2.64992	2.94846	3.08353
	1.93901	1.84248	6.81866	0.838086	1.29675	2.01985	0.239284	2.63932	2.14926	4.39467		2.87535	1.75607	2.68704	1.49852	1.23942	1.21553	0.485751	4.36897	1.47888	1.83322
	2.14294	1.63413	4.17729	0.964028	0.810472	2.61961	0.356969	1.46305	1.20337	3.56225		2.87535	2.1024	2.6603	1.92414	0.790289	0.91868	1.5967	3.3687	1.93727	3.61856
average	2.08072	1.45154	4.11058	0.969403	1.06667	1.86913	0.378051	2.64868	1.69862	2.62611		2.96224	2.34334	3.33629	1.29546	1.23931	1.04108	1.13316	4.26224	1.82779	2.87826
PGE2
2h												24h
Cell	C2C12	3T3	3T3-L1	HEK	HeLa	MCF7	NB2a	NMuMG	NRG	ST2		C2C12	3T3	3T3-L1	HEK	HeLa	MCF7	NB2a	NMuMG	NRG	ST2
440Hz	+	+	+	+	+	+	+	+	+	+		+	+	+	+	+	+	+	+	+	+
	1.05855	3.59472	8.49434	0.033995	0.104353	0.0489135	0.0471238	0.168287	5.41435	1.67072		12.044	4.03206	10.9646	0.138096	0.0564961	0.0754502	0.127455	1.20615	10.4008	2.18164
440Hz	-	-	-	-	-	-	-	-	-	-		-	-	-	-	-	-	-	-	-	-
	0.835343	1.22078	4.5312	0.0695905	0.0248113	0.0013579	0.063951	0.0471512	2.11735	1.06631		6.80264	2.02069	6.12633	0.238417	0.063951	0.0809499	0.177704	0.833311	4.36325	1.52231
delta	0.223211	2.37395	3.96314	-0.0355955	0.0795412	0.0475556	-0.0168272	0.121136	3.297	0.604409		5.24134	2.01138	4.83829	-0.100321	-0.00745493	-0.00549967	-0.0502489	0.372836	6.03755	0.659326

[truncated: 3 more sheets: Fig5b, Fig5d, Fig5e]
